# Supplementary material for: Genome-wide host responses against infectious laryngotracheitis virus vaccine infection in chicken embryo lung cells
Source: BMC Genomics. 2012 Apr 24;13:143. doi: 10.1186/1471-2164-13-143 (PMC3353197; doi:10.1186/1471-2164-13-143)
Supplement: Additional file 1 — All 933 differentially expressed genes at four dpi time points of vaccine ILTV infection. The Agilent ID, GenBank accession, gene symbol, log2 fold change (FC), mean log2 FC of four dpi, and their standard deviations (std) are listed. [file 1471-2164-13-143-S1.XLS]

## Sheet: Untitled_2_1
Agilent ID	GenBank ID	Day1	Day2	Day3	Day4	Mean	Std
A_87_P015566	CR387791	2.96	2.73	3.1	4.29	3.27	0.7
A_87_P037775	AF218056	2.72	2.79	3.61	3.84	3.24	0.57
A_87_P022551	BX934540	2.76	3.04	3.18	3.56	3.14	0.33
A_87_P027905	BU409518	2.56	2.97	3.13	3.82	3.12	0.53
A_87_P026437	BU453148	3.01	2.98	2.78	3.07	2.96	0.12
A_87_P022896	BX933728	2.32	2.58	3.21	3.45	2.89	0.53
A_87_P003954	TC208637	2.85	2.68	2.77	2.83	2.78	0.07
A_87_P024740	BX929398	3.06	2.56	2.85	2.5	2.74	0.26
A_87_P027600	BU419559	2.95	2.59	2.42	2.69	2.66	0.22
A_87_P023260	BX932962	1.23	2.12	3.3	3.93	2.64	1.21
A_87_P008835	X74946	2.21	2.47	2.96	2.88	2.63	0.35
A_87_P039906		2.45	2.43	2.29	2.92	2.52	0.27
A_87_P021574	BX950566	2.28	2.11	2.72	2.86	2.49	0.36
A_87_P023859	BX931599	1.7	2.29	2.87	3.06	2.48	0.62
A_87_P020917	CK609876	2.29	2.28	2.24	2.92	2.43	0.33
A_87_P024169	BX930823	1.92	2.25	2.52	2.93	2.41	0.43
A_87_P032858	BU218870	2.26	2.2	2.46	2.67	2.4	0.21
A_87_P009321	M60853	1.48	2	2.77	3.31	2.39	0.81
A_87_P001336	TC224576	2.21	2.03	2.6	2.65	2.37	0.3
A_87_P036574	AJ720191	2.1	2.03	2.55	2.51	2.3	0.27
A_87_P009827	D00844	2.47	2.11	2.22	2.31	2.28	0.15
A_87_P032486	BU228143	1.68	2.24	2.6	2.5	2.26	0.41
A_87_P013584	CR391272	2.14	1.76	2.04	2.97	2.23	0.52
A_87_P025957	BU464906	1.97	2.01	2.36	2.47	2.2	0.25
A_87_P013828	CR390951	1.66	2.22	2.02	2.76	2.17	0.46
A_87_P010690	CV853696	1.5	1.89	2.18	3.01	2.14	0.64
A_87_P022724	BX934148	2.03	2.14	1.85	2.52	2.14	0.28
A_87_P027756	BU414164	2.1	1.99	2.22	2.17	2.12	0.1
A_87_P010766	CR733294	2.36	2.09	2.11	1.84	2.1	0.21
A_87_P016578	CR386293	1.89	2.09	2.04	2.3	2.08	0.17
A_87_P024233	BX930609	1.96	1.92	2.16	2.23	2.07	0.15
A_87_P017524	CR354135	1.67	1.84	2.25	2.5	2.06	0.38
A_87_P021552	BX950609	1.8	1.93	2.15	2.37	2.06	0.25
A_87_P023167	BX933162	1.94	1.78	2.26	2.18	2.04	0.22
A_87_P021100	CF252431	1.09	1.76	2.44	2.8	2.02	0.76
A_87_P023009	BX933478	0.81	1.72	2.47	3	2	0.95
A_87_P023912	BX931479	1.67	1.72	2.08	2.52	2	0.39
A_87_P023980	BX931297	0.96	1.41	2.7	2.91	1.99	0.96
A_87_P039024		2.02	1.71	1.9	2.25	1.97	0.23
A_87_P012394	CR406979	1.64	1.73	1.85	2.58	1.95	0.43
A_87_P002118	TC223177	1.77	1.82	1.97	2.18	1.94	0.18
A_87_P007504	TC194705	1.81	1.94	2.11	1.88	1.94	0.13
A_87_P011083	CR524171	1.99	1.74	1.94	2.04	1.93	0.13
A_87_P030044	BU312594	1.69	1.35	1.86	2.77	1.92	0.61
A_87_P001187	TC224887	1.83	1.4	1.66	2.75	1.91	0.59
A_87_P030253	BU303631	2.18	1.63	1.71	2.06	1.89	0.27
A_87_P003998	TC208101	1.91	1.9	1.88	1.87	1.89	0.02
A_87_P011987	CR522896	1.2	1.62	2.26	2.47	1.89	0.58
A_87_P017854	CR353565	1.54	1.47	2.04	2.49	1.88	0.48
A_87_P037391	AJ416889	1.23	2.21	2.08	1.98	1.87	0.44
A_87_P016272	CR386734	1.27	1.83	1.76	2.55	1.85	0.53
A_87_P035182	AY376896	1.82	1.49	1.73	2.35	1.85	0.36
A_87_P038033	AB235921	1.69	1.63	1.86	2.19	1.84	0.25
A_87_P011297	CR523896	1.95	1.7	1.91	1.81	1.84	0.11
A_87_P024446	BX930081	1.82	1.75	1.67	2.12	1.84	0.2
A_87_P014322	CR390178	1.85	1.87	1.84	1.74	1.83	0.06
A_87_P031951	BU239729	1.46	1.57	1.8	2.43	1.81	0.43
A_87_P038018	AF019142	1.54	1.41	1.92	2.36	1.81	0.43
A_87_P007324	TC196293	1.7	1.71	1.69	2.08	1.79	0.19
A_87_P028983	BU364529	1.86	1.74	1.5	2.01	1.78	0.22
A_87_P018173	CR353093	1.53	1.48	1.8	2.27	1.77	0.36
A_87_P024595	BX929774	1.86	1.89	2.01	1.31	1.77	0.31
A_87_P010756	CR733321	2.08	2.09	1.75	1.09	1.75	0.47
A_87_P009299	M80584	1.22	1.45	1.88	2.47	1.75	0.55
A_87_P000710	TC226301	1.28	1.31	1.86	2.53	1.74	0.59
A_87_P039004		2.08	1.79	1.37	1.72	1.74	0.29
A_87_P023415	BX932640	1.91	1.53	2.06	1.44	1.73	0.3
A_87_P015286	CR388715	1.68	1.48	1.81	1.94	1.73	0.2
A_87_P017476	CR354199	1.92	1.7	1.51	1.64	1.69	0.17
A_87_P006466	TC202170	1.87	1.36	1.71	1.82	1.69	0.23
A_87_P015946	CR387249	1.12	1.46	1.96	2.2	1.69	0.49
A_87_P004165	TC207106	1.97	1.78	1.4	1.56	1.68	0.25
A_87_P015837	CR387407	2.16	1.88	1.53	1.12	1.67	0.45
A_87_P034618	BU111156	1.38	1.25	1.72	2.33	1.67	0.48
A_87_P012981	CR406131	1.38	1.42	1.76	2.12	1.67	0.35
A_87_P016541	CR386350	1.89	1.66	1.81	1.27	1.66	0.28
A_87_P007749	TC192570	0.76	1.04	1.75	3.08	1.66	1.04
A_87_P023147	BX933215	1.48	1.65	1.73	1.74	1.65	0.12
A_87_P002704	TC220207	1.75	1.72	1.39	1.75	1.65	0.18
A_87_P037582	AF505881	1.09	1.4	1.75	2.33	1.64	0.53
A_87_P018374	CR352775	0.72	0.97	2.13	2.74	1.64	0.95
A_87_P011862	CR523063	1.99	1.44	1.47	1.65	1.64	0.25
A_87_P022782	BX933997	2.05	1.78	1.39	1.2	1.61	0.39
A_87_P005953	TC203085	1.27	1.44	1.79	1.92	1.61	0.3
A_87_P018964	CO773665	1.51	1.51	1.55	1.82	1.6	0.15
A_87_P029786	BU323839	1.93	1.6	1.38	1.43	1.58	0.25
A_87_P037168	AJ719326	1.38	1.23	1.16	2.53	1.58	0.64
A_87_P024345	BX930352	1.02	1.27	1.78	2.23	1.58	0.54
A_87_P027330	BU425441	1.36	1.16	1.67	2.11	1.57	0.41
A_87_P020924	CK609560	1.72	1.59	1.39	1.58	1.57	0.14
A_87_P025348	BU482879	1.3	1.48	1.41	2.06	1.56	0.34
A_87_P021702	BX950302	1.1	1.48	1.73	1.94	1.56	0.36
A_87_P012666	CR406608	2	1.33	1.51	1.36	1.55	0.31
A_87_P003999	TC208100	1.79	1.47	1.56	1.36	1.54	0.18
A_87_P037962	AF051399	1.07	1.25	1.65	2.2	1.54	0.5
A_87_P022913	BX933699	1.78	1.58	1.5	1.29	1.54	0.2
A_87_P010865	CR732853	0.93	0.99	2.08	2.16	1.54	0.67
A_87_P020661	CN229037	1.07	1.38	1.84	1.84	1.53	0.38
A_87_P013966	CR390728	1.59	1.68	1.54	1.31	1.53	0.16
A_87_P025642	BU473304	1.63	1.52	1.43	1.52	1.53	0.08
A_87_P037142	AJ719361	1.9	1.62	1.12	1.43	1.52	0.33
A_87_P018403	CR352731	1.59	1.25	1.39	1.84	1.52	0.26
A_87_P015238	CR388784	1.43	1.45	1.46	1.71	1.51	0.13
A_87_P037453	AJ309540	1.63	1.13	1.03	2.26	1.51	0.57
A_87_P021254	CD734450	1.28	1.47	1.85	1.41	1.5	0.24
A_87_P022684	BX934220	1.66	1.64	1.46	1.26	1.5	0.19
A_87_P024649	BX929635	2.07	1.65	1.45	0.81	1.49	0.53
A_87_P024676	BX929570	1.43	1.35	1.3	1.88	1.49	0.27
A_87_P016334	CR386655	1.55	1.28	1.3	1.83	1.49	0.26
A_87_P030943	BU275011	1.29	1.48	1.21	1.96	1.48	0.34
A_87_P007437	TC195397	1.13	1.27	1.44	2.08	1.48	0.42
A_87_P006971	TC199062	1.57	1.45	1.4	1.47	1.47	0.07
A_87_P016951	CR385747	1.97	1.39	1.38	1.15	1.47	0.35
A_87_P030492	BU294403	1.61	1.17	1.23	1.85	1.47	0.32
A_87_P002700	TC220248	1.87	1.31	1.19	1.46	1.46	0.29
A_87_P009315	M63560	1.27	1.15	1.44	1.9	1.44	0.33
A_87_P037596	AF468789	1.28	1.48	1.62	1.35	1.43	0.15
A_87_P009419	L77700	1.45	1.27	1.55	1.45	1.43	0.12
A_87_P005888	TC203196	1.21	1.66	1.56	1.27	1.42	0.22
A_87_P012194	CR407258	1.03	1.11	1.6	1.96	1.42	0.44
A_87_P015090	CR389004	2.21	1.42	0.89	1.13	1.41	0.57
A_87_P026245	BU457356	1.01	1.18	1.37	2.08	1.41	0.47
A_87_P027329	BU425441	1.02	1.05	1.41	2.15	1.41	0.53
A_87_P028388	BU384445	0.86	1.65	1.48	1.64	1.41	0.37
A_87_P021297	CD729818	1.81	1.34	1.12	1.34	1.4	0.29
A_87_P021410	CA786344	0.89	1.94	1.48	1.27	1.4	0.44
A_87_P022828	BX933888	-0.23	1.18	1.95	2.68	1.39	1.24
A_87_P018089	CR353215	1.02	1.31	1.57	1.66	1.39	0.29
A_87_P036732	AJ719970	1.11	1.22	1.41	1.79	1.38	0.3
A_87_P022542	BX934557	1.49	1.3	1.29	1.45	1.38	0.1
A_87_P017834	CR353602	1.19	1.34	1.51	1.48	1.38	0.15
A_87_P033288	BU207386	0.5	1.26	1.55	2.19	1.37	0.7
A_87_P010565	CV857644	1.21	1.17	1.3	1.81	1.37	0.3
A_87_P041641		1.47	1.58	1.4	1.02	1.37	0.24
A_87_P023676	BX932051	1.83	1.2	1.22	1.21	1.37	0.31
A_87_P041959		1.19	0.93	1.4	1.9	1.35	0.41
A_87_P021778	BX936162	1.13	1.46	1.69	1.13	1.35	0.27
A_87_P015139	CR388926	1.04	1.43	1.49	1.44	1.35	0.21
A_87_P010123	CV861063	1	1.28	1.24	1.87	1.35	0.37
A_87_P025997	BU463624	0.82	1.32	1.58	1.67	1.35	0.38
A_87_P007918	TC190629	0.92	1.29	1.67	1.49	1.34	0.32
A_87_P010267	CV860278	1.17	1.24	1.18	1.79	1.34	0.3
A_87_P024039	BX931136	1.25	1.06	1.34	1.73	1.34	0.28
A_87_P011793	CR523171	1.68	1.03	1.37	1.29	1.34	0.27
A_87_P010918	CR524405	1.53	1.5	1.25	1.06	1.34	0.23
A_87_P022791	BX933973	1.62	1.2	1.39	1.13	1.33	0.22
A_87_P007719	TC192774	1.23	1.25	1.34	1.49	1.33	0.12
A_87_P030818	BU280333	1.08	0.98	1.26	1.99	1.33	0.46
A_87_P014248	CR390293	2.01	1.14	1.32	0.83	1.32	0.5
A_87_P010784	CR733243	1.34	1.2	1.41	1.34	1.32	0.09
A_87_P011202	CR524023	1.39	0.93	1.2	1.76	1.32	0.35
A_87_P021610	BX950498	1.34	1.58	1.11	1.26	1.32	0.2
A_87_P031966	BU239419	1.18	1.16	0.95	1.98	1.32	0.45
A_87_P027482	BU421860	1.03	1.29	1.21	1.75	1.32	0.3
A_87_P002760	TC219845	1.44	1.36	1.31	1.14	1.31	0.13
A_87_P017838	CR353595	1.65	1.36	1.16	1.06	1.31	0.26
A_87_P017257	CR385236	1.55	1.23	1.37	1.07	1.31	0.2
A_87_P008683	Z94720	1.42	0.97	1.28	1.55	1.3	0.25
A_87_P014709	CR389608	1.65	1.12	1.38	1.06	1.3	0.27
A_87_P016252	CR386770	0.38	1.51	2.09	1.24	1.3	0.71
A_87_P027129	BU433063	1.49	1.25	1.36	1.1	1.3	0.16
A_87_P003317	TC215321	0.56	0.64	1.4	2.6	1.3	0.94
A_87_P008749	Y09235	1.48	1.11	1.19	1.41	1.3	0.18
A_87_P017040	CR385608	1.17	1.04	1.41	1.56	1.29	0.23
A_87_P018943	CO773757	1.45	1.32	1.24	1.17	1.29	0.12
A_87_P012754	CR406475	1.35	1.25	1.28	1.29	1.29	0.04
A_87_P024821	BX278244	1.2	1.44	1.24	1.27	1.29	0.11
A_87_P004692	TC205943	0.92	1.14	1.4	1.68	1.29	0.33
A_87_P009195	S64689	1.51	1.44	1.21	0.98	1.29	0.24
A_87_P021804	BX936097	1.09	1.06	1.42	1.53	1.27	0.24
A_87_P024198	BX930713	1.08	1.17	1.4	1.44	1.27	0.18
A_87_P026326	BU455552	1.26	1.49	1.18	1.13	1.26	0.16
A_87_P029986	BU315486	0.71	1.26	1.44	1.65	1.26	0.4
A_87_P025737	BU470780	1.08	1.36	1.22	1.39	1.26	0.14
A_87_P015563	CR387797	0.5	0.66	1.46	2.4	1.26	0.87
A_87_P008853	X70101	1.44	1.25	1.43	0.9	1.26	0.25
A_87_P013022	CR406058	0.82	1.14	1.26	1.81	1.25	0.41
A_87_P037220	AJ621492	1.24	1.14	1.27	1.37	1.25	0.1
A_87_P004185	TC206921	1.53	1	1.37	1.11	1.25	0.24
A_87_P017896	CR353509	1.08	0.97	1.2	1.75	1.25	0.34
A_87_P025131	BX261343	1.57	1.15	1.07	1.19	1.24	0.22
A_87_P023576	BX932252	1.05	0.92	1.02	1.95	1.24	0.48
A_87_P018460	CR352647	1.11	1.19	1.04	1.58	1.23	0.24
A_87_P040155		1.24	1.17	1.05	1.48	1.23	0.18
A_87_P003244	TC216003	1.13	0.96	1.15	1.67	1.23	0.31
A_87_P021497	BX950717	0.66	0.91	1.27	2.06	1.23	0.61
A_87_P007337	TC196203	1.14	1.15	1.05	1.55	1.22	0.22
A_87_P029683	BU327013	0.95	1.09	1.36	1.51	1.22	0.26
A_87_P008280	TC186581	1.23	0.98	1.28	1.4	1.22	0.18
A_87_P027761	BU414008	0.35	1.12	1.43	1.97	1.22	0.68
A_87_P037179	AJ719310	1.52	1.16	1.07	1.11	1.22	0.2
A_87_P012669	CR406603	1.3	1.35	0.89	1.32	1.22	0.22
A_87_P003009	TC218191	1.38	1.16	1.19	1.13	1.22	0.11
A_87_P004170	TC207031	1.37	1.48	1.12	0.88	1.21	0.27
A_87_P000192	TC227280	0.76	1.18	1.31	1.61	1.21	0.35
A_87_P037591	AF479650	0.53	1.41	1.5	1.36	1.2	0.45
A_87_P010927	CR524395	1.22	1.27	1.16	1.15	1.2	0.05
A_87_P012980	CR406132	0.99	0.96	1.16	1.68	1.2	0.33
A_87_P023595	BX932207	1.06	1	1	1.72	1.19	0.35
A_87_P034517	BU114060	1.1	0.86	1.28	1.53	1.19	0.28
A_87_P021413	BX950848	1.21	1.02	1.31	1.22	1.19	0.12
A_87_P017698	CR353834	1.82	1.19	1.03	0.72	1.19	0.46
A_87_P017912	CR353484	1.59	1.38	1.35	0.44	1.19	0.51
A_87_P012977	CR406136	1.24	1.23	1.25	1.03	1.19	0.1
A_87_P031238	BU267436	1.14	0.98	1.19	1.43	1.18	0.18
A_87_P012514	CR406810	0.96	0.93	1.24	1.6	1.18	0.31
A_87_P004263	TC206756	1.56	1.2	1.18	0.79	1.18	0.31
A_87_P021252	CD734634	2	1.16	0.64	0.91	1.18	0.59
A_87_P019578	CO767319	1.01	1.1	1.04	1.55	1.18	0.25
A_87_P031036	BU273236	0.92	1.02	1.15	1.59	1.17	0.3
A_87_P016949	CR385750	0.78	1.13	0.91	1.87	1.17	0.49
A_87_P020338	CO421176	1.24	0.94	1.08	1.42	1.17	0.21
A_87_P007610	TC193806	0.59	0.69	1.01	2.38	1.17	0.83
A_87_P035975	AJ721053	1.07	0.89	0.84	1.85	1.16	0.47
A_87_P035229	AY237249	1.42	1.1	1.01	1.06	1.15	0.19
A_87_P038966		1.25	0.83	1.11	1.41	1.15	0.25
A_87_P015059	CR389053	1.24	1.12	1.11	1.13	1.15	0.06
A_87_P011242	CR523972	1.23	1.08	1.06	1.2	1.15	0.08
A_87_P024411	BX930170	1.57	1.35	0.77	0.89	1.15	0.38
A_87_P017952	CR353415	1.03	1.74	1.25	0.55	1.14	0.49
A_87_P036337	AJ720542	1.23	1.28	0.94	1.11	1.14	0.15
A_87_P003293	TC215575	1.09	0.96	1.02	1.47	1.14	0.23
A_87_P021573	BX950566	0.88	0.8	1.36	1.5	1.14	0.34
A_87_P031121	BU271121	1.14	0.95	1.1	1.34	1.13	0.16
A_87_P015356	CR388595	0.54	0.94	1.03	2.01	1.13	0.62
A_87_P016965	CR385721	1.28	1.19	1.14	0.91	1.13	0.16
A_87_P021836	BX936017	1.37	1.1	1.11	0.91	1.12	0.19
A_87_P018791	CR338859	2.24	0.96	0.59	0.7	1.12	0.76
A_87_P026615	BU449239	0.89	1	1.28	1.32	1.12	0.21
A_87_P033130	BU213140	1.18	1.14	1.1	1.03	1.11	0.06
A_87_P027452	BU422643	1.57	1.04	1.02	0.82	1.11	0.32
A_87_P033167	BU211893	1.19	0.85	1	1.38	1.11	0.23
A_87_P010530	CV858675	0.7	0.94	1.32	1.46	1.1	0.35
A_87_P038406		1.41	1.27	0.99	0.75	1.1	0.29
A_87_P034684	BU108390	0.74	0.98	0.93	1.77	1.1	0.45
A_87_P023804	BX931737	0.49	1.01	1.13	1.78	1.1	0.53
A_87_P032307	BU232878	1.22	1.05	1.11	1.03	1.1	0.09
A_87_P020597	CN231171	0.75	1.1	1.08	1.47	1.1	0.3
A_87_P030709	BU284383	0.93	0.99	1.09	1.38	1.1	0.2
A_87_P029170	BU355450	0.86	0.93	1.1	1.49	1.1	0.28
A_87_P023211	BX933079	0.71	1.68	1.3	0.69	1.1	0.48
A_87_P036278	AJ720634	1.37	1.13	1.08	0.77	1.09	0.24
A_87_P012317	CR407077	1.1	1.1	0.84	1.3	1.09	0.19
A_87_P015579	CR387777	0.36	0.94	1.1	1.95	1.09	0.66
A_87_P019694	CO765511	1.63	0.94	0.99	0.77	1.08	0.37
A_87_P017159	CR385391	1	0.91	1.03	1.39	1.08	0.21
A_87_P036158	AJ720813	1.13	1	1.08	1.1	1.08	0.05
A_87_P017705	CR353824	0.93	1.09	1.12	1.16	1.08	0.1
A_87_P022125	BX935475	0.89	0.88	1.34	1.2	1.08	0.23
A_87_P016179	CR386893	1.06	0.9	1.02	1.31	1.07	0.17
A_87_P038105	AB093515	1.1	1.05	1.29	0.86	1.07	0.18
A_87_P039265		1.21	0.86	0.9	1.32	1.07	0.23
A_87_P017970	CR353393	1.06	0.92	1.07	1.23	1.07	0.13
A_87_P013166	CR405854	1.08	0.91	1.05	1.23	1.07	0.13
A_87_P015542	CR387830	0.91	0.82	1.07	1.46	1.07	0.28
A_87_P033574	BU142811	1.11	1	1.01	1.14	1.07	0.07
A_87_P021093	CF253276	1.43	1.26	0.84	0.73	1.06	0.34
A_87_P036801	AJ719870	0.74	0.95	1.4	1.15	1.06	0.28
A_87_P028047	BU398782	1.49	1.06	1	0.7	1.06	0.33
A_87_P024184	BX930756	0.94	0.94	1.11	1.24	1.06	0.15
A_87_P038112	AB086824	0.88	0.68	1.16	1.52	1.06	0.36
A_87_P013268	CR391718	1.38	1.3	0.61	0.94	1.06	0.36
A_87_P015958	CR387234	1.17	0.94	1.01	1.11	1.06	0.11
A_87_P022320	BX934999	1.12	0.96	0.93	1.22	1.06	0.14
A_87_P029432	BU339556	0.76	0.89	1.04	1.52	1.05	0.33
A_87_P016678	CR386143	0.74	0.91	1.08	1.49	1.05	0.32
A_87_P032024	BU237648	0.88	1.08	0.96	1.3	1.05	0.18
A_87_P015504	CR387882	0.99	0.88	1.05	1.28	1.05	0.17
A_87_P028384	BU384771	1.18	0.97	0.77	1.28	1.05	0.22
A_87_P032594	BU225012	1	1.06	1	1.13	1.05	0.06
A_87_P009248	NM_001031045	1.29	0.95	0.98	0.97	1.05	0.16
A_87_P010279	CV860239	1.17	1.03	0.75	1.23	1.04	0.22
A_87_P007163	TC197629	1.41	1.01	0.73	1.03	1.04	0.28
A_87_P002365	TC222677	1.07	1.02	0.96	1.11	1.04	0.06
A_87_P025441	BU479559	0.89	0.71	1.06	1.5	1.04	0.34
A_87_P005581	TC203761	0.79	0.76	1.11	1.48	1.04	0.34
A_87_P002905	TC218888	0.92	0.82	1.19	1.21	1.04	0.19
A_87_P017325	CR385134	1.07	0.91	0.79	1.37	1.04	0.25
A_87_P009189	S69380	0.53	1.1	0.99	1.53	1.04	0.41
A_87_P016064	CR387057	0.85	0.88	0.74	1.66	1.03	0.42
A_87_P031387	BU262332	1.2	0.9	1.07	0.95	1.03	0.13
A_87_P015578	CR387777	-0.04	1.09	1.04	2.02	1.03	0.84
A_87_P020031	CO759693	0.94	0.97	1.01	1.19	1.02	0.11
A_87_P026683	BU447389	1.54	1.19	0.88	0.48	1.02	0.45
A_87_P014489	CR389926	0.43	0.92	1.29	1.45	1.02	0.45
A_87_P017870	CR353543	0.94	0.79	1.06	1.28	1.02	0.21
A_87_P015151	CR388905	0.95	1.09	1.18	0.81	1.01	0.16
A_87_P008762	Y00822	1.44	1.25	0.75	0.58	1	0.4
A_87_P009694	DQ126684	1.04	0.9	0.95	1.12	1	0.09
A_87_P038170	AB033829	0.8	0.81	0.99	1.41	1	0.29
A_87_P013311	CR391652	1.13	1.04	1.01	0.83	1	0.13
A_87_P039082		1.56	1.04	0.83	0.57	1	0.42
A_87_P022397	BX934816	1.07	0.85	1.15	0.92	1	0.14
A_87_P014180	CR390404	0.63	0.52	1.15	1.68	1	0.53
A_87_P024236	BX930604	0.24	0.88	1.62	1.25	1	0.59
A_87_P009485	L24548	0.83	0.9	1.01	1.24	1	0.18
A_87_P026101	BU461237	0.78	0.74	1.09	1.35	0.99	0.28
A_87_P021535	BX950642	0.48	0.95	0.97	1.56	0.99	0.44
A_87_P002830	TC219375	1.01	1	0.93	1.02	0.99	0.04
A_87_P010915	CR524409	1.44	1.08	0.67	0.76	0.99	0.35
A_87_P010733	CR733397	0.1	0.59	1.21	2.05	0.99	0.84
A_87_P009500	L15386	1.52	1.1	0.85	0.49	0.99	0.43
A_87_P016601	CR386261	1.14	0.7	1.07	1.01	0.98	0.2
A_87_P021816	BX936064	0.6	1.13	1.02	1.16	0.98	0.26
A_87_P014467	CR389956	1.46	0.87	0.96	0.62	0.98	0.35
A_87_P003289	TC215654	0.89	1.1	0.98	0.95	0.98	0.09
A_87_P028107	BU395222	1.06	1.07	0.95	0.82	0.98	0.12
A_87_P019969	CO760823	0.55	0.78	0.96	1.6	0.97	0.45
A_87_P022082	BX935556	0.9	0.85	1.04	1.08	0.97	0.11
A_87_P001274	TC224683	1.76	1.31	0.44	0.36	0.97	0.68
A_87_P000183	TC227297	1.04	0.7	0.89	1.24	0.97	0.23
A_87_P004585	TC206112	1.24	1.11	0.3	1.22	0.97	0.45
A_87_P039634		1.14	0.99	0.76	0.97	0.97	0.15
A_87_P024648	BX929643	1.09	0.71	0.75	1.31	0.97	0.29
A_87_P031137	BU270707	1.28	0.74	1.01	0.83	0.96	0.24
A_87_P012340	CR407043	1	0.69	1	1.14	0.96	0.19
A_87_P023835	BX931656	1.27	1.03	0.78	0.76	0.96	0.24
A_87_P016148	CR386941	1.04	1.08	0.8	0.9	0.96	0.13
A_87_P000389	TC226870	0.37	0.63	1.32	1.51	0.95	0.55
A_87_P038118	AB082935	1.57	0.79	0.77	0.68	0.95	0.42
A_87_P016582	CR386288	1.52	1.3	0.99	-0.02	0.95	0.68
A_87_P001276	TC224681	1.3	0.9	0.8	0.79	0.95	0.24
A_87_P015657	CR387656	1.27	0.95	1.03	0.54	0.95	0.3
A_87_P003944	TC208753	1.63	0.81	0.79	0.55	0.95	0.47
A_87_P014365	CR390110	0.75	0.57	1.11	1.36	0.95	0.36
A_87_P023506	BX932426	0.49	0.59	1.18	1.51	0.94	0.49
A_87_P014654	CR389686	0.91	0.63	0.91	1.32	0.94	0.28
A_87_P033114	BU213546	1.21	0.67	0.79	1.1	0.94	0.25
A_87_P018237	CR352986	0.84	0.74	0.7	1.47	0.94	0.36
A_87_P017197	CR385318	0.95	0.88	0.92	1	0.94	0.05
A_87_P009923	CV862368	0.94	0.81	0.95	1.04	0.93	0.09
A_87_P011198	CR524029	0.85	1.11	0.99	0.76	0.93	0.15
A_87_P022220	BX935188	0.96	0.85	1.1	0.82	0.93	0.13
A_87_P014240	CR390309	0.73	0.89	1.27	0.82	0.93	0.24
A_87_P033497	BU200029	1.36	0.92	0.62	0.81	0.93	0.32
A_87_P027771	BU413631	0.91	0.72	1.25	0.82	0.92	0.23
A_87_P022819	BX933913	0.64	0.7	0.8	1.55	0.92	0.42
A_87_P017064	CR385574	0.87	1.13	0.95	0.74	0.92	0.16
A_87_P025849	BU467891	1.3	0.9	0.75	0.74	0.92	0.26
A_87_P016101	CR387009	1.08	1.06	0.54	0.98	0.92	0.25
A_87_P028255	BU387980	0.88	0.94	0.98	0.83	0.91	0.07
A_87_P024124	BX930996	0.89	0.61	0.7	1.42	0.91	0.36
A_87_P010638	CV855315	1.24	1.21	0.81	0.36	0.91	0.41
A_87_P007421	TC195502	1.28	1.02	1.09	0.22	0.9	0.47
A_87_P016778	CR385984	1.8	0.76	0.69	0.35	0.9	0.63
A_87_P033471	BU200864	0.71	0.75	0.94	1.19	0.9	0.22
A_87_P037568	AF534911	0.69	0.99	0.91	1.01	0.9	0.15
A_87_P011538	CR523548	1	0.57	0.99	1.02	0.9	0.22
A_87_P001946	TC223471	0.58	0.69	1.12	1.19	0.89	0.31
A_87_P011952	CR522948	0.31	0.73	0.93	1.59	0.89	0.53
A_87_P012256	CR407164	0.35	0.57	0.88	1.77	0.89	0.63
A_87_P027221	BU427615	1.47	0.78	0.74	0.55	0.89	0.4
A_87_P008829	X77775	0.66	0.64	1.21	1.03	0.88	0.28
A_87_P002901	TC218928	1.02	0.83	0.71	0.98	0.88	0.14
A_87_P007823	TC191665	1.12	0.99	0.73	0.69	0.88	0.21
A_87_P007012	TC198779	0.76	0.44	0.44	1.88	0.88	0.68
A_87_P016383	CR386571	1.2	0.94	0.51	0.87	0.88	0.29
A_87_P021706	BX950298	1.11	0.73	0.86	0.81	0.88	0.16
A_87_P003195	TC216368	0.72	0.73	0.63	1.43	0.88	0.37
A_87_P008076	TC189119	1.29	0.7	0.82	0.71	0.88	0.28
A_87_P007409	TC195541	0.85	0.52	0.84	1.3	0.88	0.32
A_87_P033070	BU214537	1.65	0.64	0.59	0.62	0.87	0.51
A_87_P041057		0.56	0.64	0.87	1.41	0.87	0.39
A_87_P022642	BX934321	0.64	0.28	1.21	1.35	0.87	0.5
A_87_P009320	M61145	0.76	0.58	1.02	1.12	0.87	0.24
A_87_P029259	BU350629	0.72	0.7	0.93	1.13	0.87	0.2
A_87_P003085	TC217288	0.54	0.49	1.04	1.41	0.87	0.44
A_87_P026236	BU457542	0.88	0.72	0.84	1.03	0.87	0.13
A_87_P017460	CR354227	1.3	1.02	1.02	0.13	0.87	0.51
A_87_P016813	CR385938	0.38	0.88	0.89	1.32	0.87	0.38
A_87_P011110	CR524142	1.13	1	0.86	0.46	0.86	0.29
A_87_P014470	CR389948	1.34	0.85	0.73	0.52	0.86	0.35
A_87_P030517	BU293166	1	0.77	0.66	1.01	0.86	0.17
A_87_P013734	CR391092	0.62	0.81	0.92	1.08	0.86	0.19
A_87_P034198	BU123391	0.88	0.83	0.81	0.91	0.86	0.05
A_87_P003544	TC213275	0.75	0.76	0.74	1.17	0.86	0.21
A_87_P011906	CR523009	1.29	1.35	0.82	-0.03	0.85	0.64
A_87_P003703	TC211798	1.33	1.01	0.88	0.18	0.85	0.48
A_87_P035160	AY463528	0.84	0.52	0.96	1.06	0.84	0.23
A_87_P016670	CR386157	0.37	0.71	1.2	1.06	0.84	0.37
A_87_P023922	BX931457	0.22	0.88	1.07	1.16	0.83	0.43
A_87_P015362	CR388585	0.54	0.64	0.76	1.39	0.83	0.38
A_87_P024778	BX929298	1	0.74	0.86	0.72	0.83	0.13
A_87_P019627	CO766535	0.84	0.97	0.86	0.65	0.83	0.13
A_87_P017955	CR353412	0.59	0.27	0.85	1.61	0.83	0.57
A_87_P005041	TC205147	1.07	1.22	0.68	0.35	0.83	0.39
A_87_P014464	CR389960	0.86	0.54	0.88	1.03	0.83	0.21
A_87_P022448	BX934738	1.43	0.82	0.77	0.29	0.83	0.47
A_87_P013340	CR391605	0.65	0.81	0.79	1.05	0.83	0.16
A_87_P012532	CR406787	1.03	0.63	0.76	0.86	0.82	0.17
A_87_P023299	BX932871	0.8	0.73	1.03	0.73	0.82	0.14
A_87_P017067	CR385566	0.23	0.38	1.27	1.4	0.82	0.6
A_87_P026924	BU437940	0.61	0.66	0.9	1.09	0.81	0.22
A_87_P011173	CR524061	0.93	0.54	0.86	0.92	0.81	0.19
A_87_P013791	CR391000	0.94	0.64	0.62	1.04	0.81	0.21
A_87_P011414	CR523724	0.74	0.53	0.69	1.27	0.81	0.32
A_87_P039273		0.58	0.75	0.74	1.14	0.8	0.24
A_87_P016434	CR386507	1.11	0.77	1.01	0.32	0.8	0.35
A_87_P014079	CR390551	1.21	0.88	0.48	0.62	0.8	0.32
A_87_P008958	X13862	0.38	0.77	1.11	0.93	0.8	0.31
A_87_P017918	CR353472	0.41	0.89	1.15	0.73	0.8	0.31
A_87_P009114	U26946	1.09	0.52	0.43	1.15	0.8	0.37
A_87_P033617	BU141872	0.88	0.68	0.53	1.08	0.79	0.24
A_87_P010506	CV859042	0.22	0.51	1.12	1.31	0.79	0.51
A_87_P023760	BX931861	0.46	0.45	0.96	1.28	0.79	0.4
A_87_P010026	CV861736	1.21	0.91	0.52	0.49	0.78	0.34
A_87_P017876	CR353534	1.02	0.69	0.86	0.56	0.78	0.2
A_87_P025341	BU483408	1.39	0.83	0.42	0.47	0.78	0.45
A_87_P004499	TC206294	1.06	0.69	0.77	0.61	0.78	0.2
A_87_P010830	CR733099	0.73	0.3	0.75	1.34	0.78	0.43
A_87_P039028		1.27	0.87	0.54	0.42	0.78	0.38
A_87_P018914	CR338689	0.3	1.15	0.99	0.66	0.78	0.38
A_87_P011690	CR523331	0.31	1.26	0.9	0.64	0.78	0.4
A_87_P006936	TC199315	1.15	0.98	0.47	0.49	0.77	0.35
A_87_P000137	TC227370	0.85	0.54	0.45	1.24	0.77	0.36
A_87_P012344	CR407039	1.05	0.81	0.58	0.62	0.77	0.21
A_87_P026998	BU435347	0.27	0.55	0.78	1.46	0.76	0.51
A_87_P029384	BU342203	0.95	0.64	0.84	0.63	0.76	0.16
A_87_P008994	U92977	1.04	0.64	0.64	0.74	0.76	0.19
A_87_P012985	CR406126	1.04	0.34	0.35	1.33	0.76	0.5
A_87_P007601	TC193844	1.09	0.69	0.66	0.61	0.76	0.22
A_87_P021557	BX950598	0.63	0.65	0.55	1.22	0.76	0.31
A_87_P016481	CR386428	0.94	0.37	0.54	1.19	0.76	0.37
A_87_P011254	CR523957	1.57	0.75	0.46	0.26	0.76	0.57
A_87_P039426		1.17	0.42	0.8	0.66	0.76	0.31
A_87_P020118	CO757994	0.41	0.81	0.62	1.2	0.76	0.34
A_87_P022671	BX934256	0.84	0.48	0.67	1.05	0.76	0.24
A_87_P009093	U34977	0.35	0.42	0.82	1.45	0.76	0.5
A_87_P036155	AJ720818	1.17	0.84	0.5	0.52	0.76	0.31
A_87_P036617	AJ720139	1.01	0.52	0.79	0.71	0.76	0.2
A_87_P004879	TC205610	0.32	0.58	0.65	1.49	0.76	0.51
A_87_P010695	CV853124	1.14	0.7	0.78	0.41	0.76	0.3
A_87_P017155	CR385396	0.65	0.68	0.67	1.01	0.75	0.17
A_87_P009126	U21327	0.55	0.66	0.74	1.06	0.75	0.22
A_87_P017359	CR382432	1.21	0.77	0.35	0.67	0.75	0.36
A_87_P003022	TC218081	0.22	0.72	0.8	1.25	0.75	0.42
A_87_P017556	CR354084	0.73	0.63	0.55	1.08	0.75	0.23
A_87_P026866	BU440880	0.73	0.56	0.67	1.02	0.75	0.2
A_87_P001997	TC223381	1.03	0.55	0.7	0.7	0.74	0.2
A_87_P029692	BU326853	0.85	0.78	1.04	0.3	0.74	0.32
A_87_P028890	BU368027	1.06	0.74	0.62	0.55	0.74	0.22
A_87_P017125	CR385461	0.59	0.56	0.73	1.07	0.74	0.23
A_87_P028752	BU372304	0.34	0.6	0.33	1.64	0.73	0.62
A_87_P022951	BX933587	1.18	0.99	0.59	0.14	0.73	0.46
A_87_P009135	U16848	0.35	0.81	1.15	0.59	0.72	0.34
A_87_P026739	BU445697	0.64	0.71	0.41	1.15	0.72	0.31
A_87_P022104	BX935521	1.02	0.92	0.67	0.27	0.72	0.34
A_87_P002877	TC219082	0.28	0.5	0.82	1.27	0.72	0.43
A_87_P027148	BU432792	1.25	0.62	0.46	0.55	0.72	0.36
A_87_P003782	TC210875	1.03	0.79	0.73	0.33	0.72	0.29
A_87_P001978	TC223412	0.34	0.43	0.78	1.32	0.72	0.45
A_87_P015168	CR388879	0.61	0.43	0.59	1.23	0.72	0.35
A_87_P030474	BU295319	0.39	1.07	0.84	0.56	0.72	0.3
A_87_P016786	CR385976	1.07	0.71	0.78	0.29	0.71	0.32
A_87_P028425	BU383572	0.25	0.58	0.77	1.22	0.71	0.4
A_87_P000207	TC227254	0.6	0.72	0.51	0.99	0.71	0.21
A_87_P022668	BX934260	0.41	0.43	0.92	1.07	0.71	0.34
A_87_P007727	TC192712	1.03	0.7	0.75	0.31	0.7	0.3
A_87_P035384	AM066716	0.7	0.69	0.3	1.09	0.69	0.32
A_87_P021891	BX935912	1.12	0.73	0.62	0.29	0.69	0.34
A_87_P016440	CR386494	1.03	0.82	0.6	0.29	0.68	0.32
A_87_P035114	AY591922	1.01	0.64	0.79	0.3	0.68	0.3
A_87_P016116	CR386989	0.21	0.68	0.64	1.19	0.68	0.4
A_87_P000995	TC225390	1.16	0.62	0.33	0.6	0.68	0.35
A_87_P028230	BU389081	0.38	0.38	0.8	1.15	0.68	0.37
A_87_P013267	CR391719	1.09	0.42	0.51	0.68	0.67	0.3
A_87_P029023	BU362991	0.65	0.38	0.62	1.05	0.67	0.28
A_87_P002195	TC223044	0.53	0.58	0.53	1.06	0.67	0.26
A_87_P039078		0.61	0.59	0.44	1.05	0.67	0.27
A_87_P027009	BU435208	1.13	0.6	0.53	0.4	0.67	0.32
A_87_P017308	CR385167	0.25	0.53	0.59	1.29	0.66	0.44
A_87_P033163	BU212049	1.14	0.71	0.46	0.34	0.66	0.35
A_87_P040836		0.95	0.55	0.44	0.7	0.66	0.22
A_87_P018511	CR352562	1.24	0.51	0.44	0.46	0.66	0.39
A_87_P036552	AJ720224	1.08	0.76	0.63	0.16	0.66	0.38
A_87_P005444	TC204002	1.13	0.6	0.39	0.52	0.66	0.32
A_87_P029905	BU319226	1.06	0.75	0.6	0.22	0.66	0.35
A_87_P012586	CR406710	0.23	0.45	0.68	1.27	0.66	0.45
A_87_P001926	TC223514	0.31	0.45	0.77	1.09	0.65	0.35
A_87_P012281	CR407126	0.28	0.43	0.64	1.26	0.65	0.43
A_87_P029167	BU355505	0.4	0.16	0.85	1.19	0.65	0.46
A_87_P016279	CR386725	0.52	0.3	0.75	1.03	0.65	0.32
A_87_P017353	CR385097	1.13	0.52	0.48	0.46	0.65	0.32
A_87_P016751	CR386019	1.28	0.74	0.49	0.06	0.64	0.51
A_87_P017044	CR385603	1.09	0.82	0.39	0.27	0.64	0.38
A_87_P003090	TC217250	1.14	0.78	0.25	0.4	0.64	0.4
A_87_P008952	X15041	0.53	0.31	0.63	1.1	0.64	0.33
A_87_P013928	CR390789	1.04	0.4	0.6	0.52	0.64	0.28
A_87_P036781	AJ719900	1.07	0.41	0.55	0.51	0.64	0.3
A_87_P030562	BU291135	-0.17	0.17	0.6	1.94	0.63	0.93
A_87_P012376	CR407002	0.42	0.45	0.36	1.3	0.63	0.45
A_87_P007040	TC198582	0.23	0.32	0.75	1.21	0.63	0.45
A_87_P007935	TC190483	1.15	0.47	0.41	0.47	0.63	0.35
A_87_P029731	BU325524	0.66	0.29	0.47	1.08	0.62	0.34
A_87_P013840	CR390933	1.26	0.66	0.62	-0.05	0.62	0.53
A_87_P017229	CR385273	1.01	0.58	0.51	0.38	0.62	0.27
A_87_P038010	AF022226	0.41	0.17	0.51	1.38	0.62	0.53
A_87_P015968	CR387218	1.09	0.59	0.57	0.21	0.62	0.36
A_87_P004644	TC206020	1.07	0.39	0.2	0.78	0.61	0.39
A_87_P006994	TC198907	1.04	0.59	0.52	0.26	0.6	0.32
A_87_P009405	M13454	1.72	1.05	-0.03	-0.34	0.6	0.95
A_87_P018558	CR352482	0.43	0.37	0.36	1.24	0.6	0.43
A_87_P032086	BU236557	0.16	0.33	0.61	1.3	0.6	0.5
A_87_P014352	CR390131	0.24	0.32	0.53	1.3	0.6	0.48
A_87_P009313	M64402	1.04	0.67	0.41	0.27	0.6	0.34
A_87_P023505	BX932427	0.59	0.24	0.53	1.03	0.6	0.32
A_87_P007354	TC196010	1.24	0.76	0.37	0	0.59	0.53
A_87_P038028	AF003631	1.14	0.67	0.5	0.04	0.59	0.45
A_87_P002475	TC221761	1.47	0.44	0.49	-0.06	0.59	0.64
A_87_P006872	TC199783	0.22	0.35	0.62	1.15	0.59	0.41
A_87_P030417	BU297276	1.18	0.63	0.38	0.14	0.58	0.44
A_87_P003466	TC213769	1.33	0.33	0.34	0.32	0.58	0.5
A_87_P021088	CF253389	1.17	0.83	0.22	0.1	0.58	0.51
A_87_P025989	BU463937	1.01	0.69	0.45	0.15	0.58	0.36
A_87_P037158	AJ719339	1.02	0.72	0.55	0	0.57	0.43
A_87_P026087	BU461544	1.05	0.57	0.26	0.41	0.57	0.34
A_87_P038551		1.14	0.55	0.15	0.42	0.56	0.42
A_87_P016058	CR387070	1.01	0.65	0.32	0.28	0.56	0.34
A_87_P027287	BU426219	1.01	0.5	0.57	0.15	0.56	0.35
A_87_P023572	BX932259	1.05	0.51	0.46	0.2	0.56	0.36
A_87_P035510	AJ890101	2.17	0.68	-0.09	-0.56	0.55	1.2
A_87_P008803	X87609	1.3	0.62	0.56	-0.29	0.55	0.65
A_87_P013991	CR390685	0.32	0.48	0.35	1.04	0.55	0.34
A_87_P013453	CR391442	1.01	0.8	0.18	0.12	0.53	0.45
A_87_P023282	BX932900	0.33	0.45	0.16	1.17	0.53	0.44
A_87_P014702	CR389617	1.12	0.51	0.41	0.05	0.52	0.45
A_87_P016713	CR386084	0.49	0.2	0.31	1.07	0.52	0.38
A_87_P013367	CR391565	1.1	0.74	0.56	-0.34	0.52	0.61
A_87_P038090	AB105812	0.28	-0.06	0.13	1.69	0.51	0.8
A_87_P023940	BX931418	0.44	0.4	0.18	1	0.51	0.35
A_87_P019794	CO764184	0.03	0.47	0.4	1.08	0.49	0.43
A_87_P029398	BU341329	0.81	1.14	0.42	-0.42	0.49	0.67
A_87_P035708	AJ851531	0.41	-0.08	0.49	1.08	0.48	0.48
A_87_P002964	TC218510	1.1	0.64	0.33	-0.18	0.47	0.53
A_87_P008231	TC187120	1.24	0.54	0.35	-0.26	0.47	0.62
A_87_P036589	AJ720171	1	0.48	0.18	0.15	0.45	0.4
A_87_P030173	BU306330	1.04	0.55	0.32	-0.13	0.44	0.49
A_87_P038710		1.29	0.48	-0.03	0.03	0.44	0.61
A_87_P025781	BU469403	1.09	0.51	0.12	-0.02	0.42	0.49
A_87_P008769	X99453	1.32	0.24	0.09	-0.02	0.41	0.62
A_87_P035131	AY574984	0.2	-0.25	1.44	0.07	0.37	0.74
A_87_P005315	TC204332	1.09	0.54	-0.08	-0.13	0.35	0.58
A_87_P024877	BX275358	1.18	0.65	0.21	-0.76	0.32	0.83
A_87_P009384	M25469	1.31	0.91	-0.21	-0.82	0.3	0.98
A_87_P009001	U87787	1.06	0.6	-0.14	-0.49	0.26	0.7
A_87_P006807	TC200204	0.02	-0.32	0.02	1.15	0.22	0.64
A_87_P003351	TC214956	0.73	0.42	-0.16	-1.04	-0.01	0.78
A_87_P035832	AJ829443	1.65	-0.43	-0.8	-0.62	-0.05	1.14
A_87_P016273	CR386733	0.4	0.17	0.09	-1.22	-0.14	0.73
A_87_P013984	CR390700	0.63	0.21	-0.38	-1.42	-0.24	0.89
A_87_P027242	BU427199	0.75	-0.24	-0.38	-1.08	-0.24	0.75
A_87_P030012	BU314708	0.55	0.05	-0.59	-1.19	-0.29	0.76
A_87_P017239	CR385261	0.53	-0.21	-0.39	-1.15	-0.31	0.69
A_87_P010954	CR524358	0.27	-0.09	-0.32	-1.11	-0.31	0.58
A_87_P016606	CR386256	0.41	0.02	-0.52	-1.21	-0.33	0.71
A_87_P022624	BX934363	0.4	-0.16	-0.31	-1.3	-0.34	0.71
A_87_P033633	BU141479	0.04	-0.1	-0.32	-1.03	-0.35	0.48
A_87_P030593	BU289274	0.07	-0.14	-0.36	-1.01	-0.36	0.47
A_87_P038139	AB055783	-0.13	-0.18	-0.12	-1.02	-0.36	0.44
A_87_P034650	BU109404	0.12	-0.01	-0.42	-1.16	-0.37	0.57
A_87_P003024	TC218046	0.61	-0.08	-0.5	-1.5	-0.37	0.88
A_87_P023207	BX933089	0.05	-0.3	-0.23	-1	-0.37	0.45
A_87_P018294	CR352895	0.05	-0.23	-0.05	-1.31	-0.38	0.63
A_87_P040138		0.26	-0.33	-0.37	-1.12	-0.39	0.57
A_87_P017408	CR354302	0.45	-0.23	-0.65	-1.17	-0.4	0.69
A_87_P012121	CR407373	0.3	0.18	-0.48	-1.66	-0.41	0.9
A_87_P036508	AJ720289	-0.1	-0.13	-0.43	-1.02	-0.42	0.43
A_87_P020197	CO635683	-0.02	-0.18	-0.42	-1.07	-0.42	0.46
A_87_P011311	CR523872	0.63	-0.21	-0.77	-1.36	-0.43	0.85
A_87_P003905	TC209522	0.11	-0.26	-0.57	-1.08	-0.45	0.5
A_87_P021761	BX936211	0.03	-0.31	-0.28	-1.26	-0.45	0.56
A_87_P021714	BX950281	-0.01	-0.07	-0.43	-1.33	-0.46	0.61
A_87_P013901	CR390834	-0.03	-0.32	-0.48	-1.03	-0.46	0.42
A_87_P021762	BX936208	0.73	-0.02	-0.88	-1.69	-0.47	1.05
A_87_P007944	TC190384	-0.1	-0.26	-0.39	-1.15	-0.47	0.46
A_87_P014605	CR389767	-0.08	-0.46	-0.36	-1.02	-0.48	0.39
A_87_P036833	AJ719822	-0.16	-0.19	-0.38	-1.21	-0.49	0.49
A_87_P028871	BU368829	-0.09	-0.21	-0.62	-1.05	-0.49	0.44
A_87_P029547	BU333741	0.04	-0.25	-0.67	-1.1	-0.5	0.49
A_87_P022198	BX935256	-0.15	-0.25	-0.55	-1.03	-0.5	0.39
A_87_P003266	TC215808	-0.14	-0.21	-0.57	-1.08	-0.5	0.43
A_87_P010835	CR733081	0.12	-0.33	-0.59	-1.21	-0.5	0.55
A_87_P014658	CR389681	0.09	-0.31	-0.68	-1.14	-0.51	0.52
A_87_P014683	CR389644	-0.31	-0.37	-0.4	-1	-0.52	0.32
A_87_P034698	BU107658	0.06	-0.12	-0.62	-1.41	-0.52	0.66
A_87_P033625	BU141703	-0.12	-0.17	-0.79	-1.03	-0.53	0.45
A_87_P022291	BX935050	-0.26	-0.36	-0.47	-1.06	-0.53	0.36
A_87_P018703	CR338970	0.28	-0.09	-0.9	-1.44	-0.54	0.78
A_87_P011978	CR522911	-0.16	-0.48	-0.5	-1.01	-0.54	0.35
A_87_P021631	BX950453	0.03	-0.53	-0.64	-1.04	-0.54	0.44
A_87_P021470	BX950769	0.08	-0.25	-0.56	-1.44	-0.54	0.65
A_87_P016453	CR386472	0.03	-0.36	-0.34	-1.52	-0.55	0.67
A_87_P035656	AJ851612	-0.11	-0.4	-0.62	-1.07	-0.55	0.41
A_87_P018158	CR353109	-0.1	-0.18	-0.63	-1.29	-0.55	0.54
A_87_P001824	TC223705	0.07	-0.25	-0.78	-1.24	-0.55	0.58
A_87_P015027	CR389106	0	-0.49	-1.03	-0.69	-0.55	0.43
A_87_P035977	AJ721051	-0.23	-0.29	-0.66	-1.05	-0.56	0.38
A_87_P016376	CR386580	-0.24	-0.5	-0.4	-1.09	-0.56	0.37
A_87_P024732	BX929411	-0.18	-0.32	-0.53	-1.2	-0.56	0.45
A_87_P036932	AJ719670	-0.3	-0.37	-0.52	-1.05	-0.56	0.34
A_87_P006253	TC202539	0.02	-0.33	-0.7	-1.24	-0.56	0.54
A_87_P027318	BU425648	-0.07	-0.42	-0.71	-1.06	-0.57	0.42
A_87_P016888	CR385841	0.08	-0.27	-0.78	-1.3	-0.57	0.6
A_87_P009275	M94271	0.02	-0.39	-0.54	-1.38	-0.57	0.59
A_87_P017037	CR385611	-0.21	-0.4	-0.56	-1.12	-0.57	0.39
A_87_P034224	BU122560	-0.06	-0.26	-0.74	-1.24	-0.58	0.53
A_87_P011280	CR523918	-0.02	-0.61	-0.68	-1.02	-0.58	0.41
A_87_P008959	X13753	-0.08	-0.24	-0.59	-1.43	-0.58	0.6
A_87_P032961	BU216689	-0.28	-0.29	-0.68	-1.09	-0.59	0.38
A_87_P014236	CR390315	-0.17	-0.56	-0.48	-1.15	-0.59	0.41
A_87_P015756	CR387530	-0.23	-0.38	-0.66	-1.11	-0.6	0.39
A_87_P017292	CR385188	-0.19	-0.56	-0.51	-1.14	-0.6	0.39
A_87_P018348	CR352812	-0.31	-0.45	-0.59	-1.08	-0.61	0.34
A_87_P036613	AJ720143	-0.29	-0.34	-0.76	-1.06	-0.61	0.36
A_87_P024473	BX930017	-0.01	-0.74	-0.68	-1.02	-0.61	0.43
A_87_P010631	CV855383	-0.16	-0.41	-0.56	-1.33	-0.62	0.51
A_87_P030140	BU307787	-0.11	-0.27	-0.71	-1.39	-0.62	0.57
A_87_P015683	CR387624	-0.09	-0.47	-0.62	-1.32	-0.62	0.51
A_87_P017270	CR385217	0.08	-0.56	-0.78	-1.26	-0.63	0.56
A_87_P025205	BX257339	-0.18	-0.33	-0.76	-1.26	-0.63	0.49
A_87_P008399	TC186031	-0.28	-0.56	-0.68	-1	-0.63	0.3
A_87_P010154	CV860879	-0.36	-0.25	-0.91	-1.02	-0.64	0.39
A_87_P023531	BX932368	-0.32	-0.46	-0.56	-1.2	-0.64	0.39
A_87_P003404	TC214602	-0.56	-0.3	-0.39	-1.29	-0.64	0.45
A_87_P031380	BU262492	-0.29	-0.47	-0.77	-1.02	-0.64	0.32
A_87_P017706	CR353823	-0.37	-0.4	-0.74	-1.05	-0.64	0.32
A_87_P027641	BU418824	-0.13	-0.45	-0.81	-1.17	-0.64	0.45
A_87_P009763	D87992	-0.1	-0.48	-0.62	-1.37	-0.64	0.53
A_87_P004174	TC207015	-0.1	-0.48	-1	-0.99	-0.64	0.44
A_87_P037118	AJ719394	0.05	-0.1	-0.82	-1.7	-0.64	0.8
A_87_P036488	AJ720324	-0.39	-0.54	-0.68	-1	-0.65	0.26
A_87_P029452	BU338292	-0.28	-0.47	-0.79	-1.07	-0.65	0.35
A_87_P013000	CR406102	-0.36	-0.3	-0.67	-1.29	-0.65	0.45
A_87_P016308	CR386687	-0.08	-0.38	-1.07	-1.08	-0.65	0.5
A_87_P003965	TC208542	-0.15	-0.3	-0.96	-1.21	-0.65	0.51
A_87_P019681	CO765707	-0.09	-0.54	-0.53	-1.46	-0.66	0.58
A_87_P018953	CO773710	-0.43	-0.49	-0.68	-1.07	-0.67	0.29
A_87_P038127	AB072378	-0.07	-0.74	-0.76	-1.11	-0.67	0.43
A_87_P024575	BX929816	-0.41	-0.48	-0.76	-1.04	-0.67	0.29
A_87_P007573	TC194100	-0.33	-0.69	-1.13	-0.54	-0.67	0.34
A_87_P017672	CR353877	-0.43	-0.33	-0.76	-1.17	-0.67	0.38
A_87_P017932	CR353447	-0.16	-0.56	-0.83	-1.17	-0.68	0.43
A_87_P001451	TC224375	-0.39	-0.78	-1.01	-0.54	-0.68	0.27
A_87_P020299	CO423136	-0.19	-0.65	-0.69	-1.22	-0.69	0.42
A_87_P003427	TC214240	-0.4	-0.38	-1.01	-0.95	-0.69	0.34
A_87_P014725	CR389589	-0.41	-0.45	-0.73	-1.18	-0.69	0.36
A_87_P025796	BU468938	-1.06	-0.56	-0.76	-0.39	-0.69	0.29
A_87_P021496	BX950718	-0.13	-0.32	-0.96	-1.39	-0.7	0.58
A_87_P017252	CR385243	-0.38	-0.59	-0.68	-1.16	-0.7	0.33
A_87_P010190	CV860684	-0.39	-0.53	-0.74	-1.17	-0.71	0.34
A_87_P003812	TC210566	-0.18	-0.54	-0.68	-1.44	-0.71	0.53
A_87_P028345	BU385814	-0.37	-0.78	-0.54	-1.14	-0.71	0.33
A_87_P023709	BX931976	-0.43	-0.65	-1.07	-0.69	-0.71	0.27
A_87_P020089	CO758573	-0.12	-0.61	-0.76	-1.36	-0.71	0.51
A_87_P016297	CR386701	-0.3	-0.37	-0.61	-1.57	-0.71	0.59
A_87_P016492	CR386412	0.05	-0.08	-0.93	-1.91	-0.72	0.91
A_87_P036961	AJ719628	-0.43	-0.52	-0.83	-1.1	-0.72	0.31
A_87_P015901	CR387315	-0.26	-0.54	-0.83	-1.26	-0.72	0.43
A_87_P020186	CO635775	-0.25	-0.36	-0.45	-1.83	-0.72	0.74
A_87_P007194	TC197319	-0.55	-0.32	-0.72	-1.38	-0.74	0.46
A_87_P025060	BX265589	-0.28	-0.61	-0.76	-1.32	-0.74	0.43
A_87_P011531	CR523558	-0.54	-0.64	-0.76	-1.04	-0.74	0.22
A_87_P032648	BU223512	0.08	-0.48	-0.98	-1.61	-0.75	0.72
A_87_P022392	BX934822	-0.48	-0.53	-0.82	-1.16	-0.75	0.31
A_87_P030660	BU285808	-0.2	-0.64	-0.85	-1.3	-0.75	0.46
A_87_P010863	CR732872	-0.54	-0.66	-0.75	-1.05	-0.75	0.22
A_87_P031736	BU246981	-0.35	-0.71	-0.77	-1.17	-0.75	0.34
A_87_P017440	CR354259	-0.28	-0.56	-0.95	-1.22	-0.75	0.41
A_87_P026771	BU444992	-0.56	-0.67	-0.76	-1.02	-0.75	0.2
A_87_P018231	CR352995	-0.46	-0.57	-0.75	-1.24	-0.76	0.34
A_87_P007819	TC191781	-0.15	-0.98	-1.07	-0.82	-0.76	0.42
A_87_P016729	CR386057	-0.49	-0.8	-0.73	-1	-0.76	0.21
A_87_P003595	TC212921	-0.45	-0.8	-0.75	-1.05	-0.76	0.24
A_87_P027708	BU417507	-0.27	-0.62	-0.8	-1.37	-0.77	0.46
A_87_P011590	CR523467	-0.37	-0.66	-0.79	-1.26	-0.77	0.37
A_87_P041844		-0.17	-0.62	-0.86	-1.46	-0.78	0.54
A_87_P021321	CD727530	-0.5	-0.87	-0.72	-1.01	-0.78	0.22
A_87_P007483	TC194916	-1.2	-0.79	-0.51	-0.6	-0.78	0.31
A_87_P022372	BX934859	0.06	-0.33	-0.92	-1.93	-0.78	0.87
A_87_P028490	BU381615	-0.23	-0.59	-0.86	-1.44	-0.78	0.51
A_87_P024324	BX930381	-0.39	-0.44	-0.66	-1.63	-0.78	0.58
A_87_P030545	BU291905	-0.36	-0.37	-0.99	-1.41	-0.78	0.51
A_87_P010910	CR524415	-0.23	-0.55	-0.96	-1.39	-0.78	0.51
A_87_P012970	CR406146	-0.39	-0.57	-0.92	-1.24	-0.78	0.38
A_87_P005864	TC203247	-0.4	-0.69	-0.99	-1.05	-0.78	0.3
A_87_P003386	TC214752	-0.23	-0.44	-0.89	-1.58	-0.79	0.6
A_87_P007847	TC191386	-0.51	-0.7	-1.08	-0.86	-0.79	0.24
A_87_P038182	AB025428	-0.31	-0.5	-0.84	-1.53	-0.79	0.54
A_87_P022816	BX933919	-0.15	-0.39	-0.84	-1.81	-0.8	0.74
A_87_P037958	AF055478	-0.44	-0.46	-0.82	-1.48	-0.8	0.49
A_87_P015458	CR388459	-0.88	-0.59	-0.88	-0.86	-0.8	0.14
A_87_P004493	TC206311	-0.98	-0.56	-0.46	-1.21	-0.8	0.35
A_87_P021650	BX950381	-0.67	-0.78	-0.73	-1.04	-0.81	0.16
A_87_P004183	TC206932	-0.68	-0.57	-0.82	-1.16	-0.81	0.26
A_87_P003851	TC210149	-0.22	-0.72	-0.97	-1.33	-0.81	0.47
A_87_P011491	CR523624	-0.59	-0.39	-0.93	-1.36	-0.81	0.42
A_87_P003275	TC215770	-0.33	-0.59	-0.93	-1.41	-0.81	0.47
A_87_P035979	AJ721047	-0.44	-0.89	-1	-0.92	-0.81	0.25
A_87_P007613	TC193795	-0.7	-0.77	-0.55	-1.26	-0.82	0.31
A_87_P012495	CR406836	-1.11	-0.67	-1.08	-0.41	-0.82	0.34
A_87_P027938	BU407932	-0.62	-0.76	-1.03	-0.87	-0.82	0.17
A_87_P029197	BU354392	-0.24	-0.73	-0.94	-1.38	-0.82	0.47
A_87_P016190	CR386878	-0.58	-0.17	-0.86	-1.69	-0.83	0.65
A_87_P034350	BU118332	-0.44	-0.72	-1.14	-1.02	-0.83	0.31
A_87_P007699	TC192978	-0.67	-0.6	-1.17	-0.87	-0.83	0.25
A_87_P009143	U13676	-0.34	-0.73	-1.01	-1.27	-0.83	0.4
A_87_P005509	TC203883	-0.53	-0.76	-0.94	-1.11	-0.84	0.25
A_87_P011398	CR523746	-1.03	-1.17	-0.8	-0.35	-0.84	0.36
A_87_P039919		-0.31	-0.59	-0.74	-1.71	-0.84	0.61
A_87_P032247	BU233875	-0.54	-0.48	-0.78	-1.56	-0.84	0.5
A_87_P016599	CR386263	-0.44	-0.37	-0.98	-1.58	-0.84	0.56
A_87_P009668	DQ358720	-0.64	-0.63	-0.8	-1.31	-0.84	0.32
A_87_P007391	TC195621	-0.31	-0.68	-0.88	-1.52	-0.85	0.5
A_87_P015292	CR388707	-0.45	-0.53	-0.88	-1.53	-0.85	0.49
A_87_P038171	AB032767	-0.23	-0.56	-1.04	-1.57	-0.85	0.59
A_87_P027506	BU421422	-0.64	-0.59	-0.91	-1.28	-0.86	0.32
A_87_P010342	CV859867	-0.01	-0.9	-1.1	-1.41	-0.86	0.6
A_87_P016981	CR385698	-0.48	-0.63	-1.16	-1.15	-0.86	0.35
A_87_P024565	BX929835	-0.74	-0.68	-1.03	-0.98	-0.86	0.17
A_87_P007338	TC196196	-0.62	-0.45	-1.1	-1.28	-0.86	0.39
A_87_P022969	BX933558	-0.52	-0.57	-0.76	-1.6	-0.86	0.5
A_87_P010137	CV861012	-0.4	-0.54	-0.89	-1.62	-0.86	0.55
A_87_P013486	CR391397	-0.46	-0.46	-1.1	-1.44	-0.87	0.49
A_87_P037438	AJ393174	-0.41	-0.79	-1.17	-1.09	-0.87	0.35
A_87_P023521	BX932389	-0.6	-0.7	-1.14	-1.05	-0.87	0.26
A_87_P011124	CR524127	-0.18	-1.04	-0.8	-1.47	-0.87	0.54
A_87_P014588	CR389792	-0.72	-0.77	-0.82	-1.18	-0.87	0.21
A_87_P039186		-0.37	-0.83	-0.96	-1.34	-0.88	0.4
A_87_P022722	BX934150	-0.68	-0.71	-0.83	-1.31	-0.88	0.3
A_87_P037483	AJ251273	0.21	-0.46	-1.07	-2.22	-0.88	1.03
A_87_P016137	CR386960	-0.41	-0.38	-0.92	-1.83	-0.89	0.68
A_87_P030514	BU293268	-0.67	-0.76	-0.97	-1.16	-0.89	0.22
A_87_P014917	CR389297	-0.92	-0.8	-0.72	-1.13	-0.89	0.18
A_87_P032727	BU221476	-0.58	-0.96	-0.85	-1.18	-0.89	0.25
A_87_P020531	CN233362	-0.3	-0.53	-0.97	-1.77	-0.89	0.65
A_87_P015571	CR387785	-0.75	-0.73	-0.76	-1.33	-0.89	0.29
A_87_P008407	TC185975	-0.52	-0.84	-1.11	-1.1	-0.89	0.28
A_87_P026219	BU457989	-0.68	-0.77	-1.09	-1.06	-0.9	0.21
A_87_P018305	CR352877	-0.59	-0.65	-1.06	-1.29	-0.9	0.34
A_87_P028112	BU395109	-0.81	-0.87	-0.9	-1.01	-0.9	0.08
A_87_P036496	AJ720313	-0.62	-0.69	-1.14	-1.16	-0.9	0.29
A_87_P012766	CR406458	-0.84	-0.63	-0.93	-1.21	-0.9	0.24
A_87_P035216	AY278230	-1	-1.07	-0.93	-0.63	-0.91	0.19
A_87_P018238	CR352985	-1.12	-1.43	-0.75	-0.33	-0.91	0.47
A_87_P038016	AF019766	-0.8	-0.71	-0.98	-1.14	-0.91	0.19
A_87_P008797	X90377	-0.46	-0.71	-1.17	-1.29	-0.91	0.39
A_87_P024009	BX931230	-0.69	-0.45	-0.98	-1.54	-0.91	0.47
A_87_P025852	BU467740	-0.93	-1.06	-0.94	-0.73	-0.92	0.14
A_87_P024629	BX929683	-0.51	-0.54	-1.21	-1.4	-0.92	0.46
A_87_P034706	BU107389	-0.5	-0.55	-1.06	-1.56	-0.92	0.49
A_87_P001241	TC224764	-0.74	-0.74	-1.15	-1.04	-0.92	0.21
A_87_P036522	AJ720270	-0.82	-0.79	-0.78	-1.29	-0.92	0.25
A_87_P025829	BU468308	-0.38	-0.89	-1.09	-1.33	-0.92	0.41
A_87_P023411	BX932661	-0.31	-0.86	-0.81	-1.74	-0.93	0.59
A_87_P037249	AJ515243	-0.4	-0.91	-1.07	-1.35	-0.93	0.4
A_87_P013217	CR405754	-0.32	-0.91	-1.13	-1.37	-0.93	0.45
A_87_P037145	AJ719355	-0.7	-0.88	-0.89	-1.28	-0.94	0.24
A_87_P015745	CR387546	-1.07	-0.93	-0.98	-0.77	-0.94	0.13
A_87_P035993	AJ721028	-0.85	-0.89	-0.86	-1.17	-0.94	0.15
A_87_P011243	CR523971	-0.09	-0.63	-0.99	-2.07	-0.95	0.84
A_87_P040274		-0.57	-0.85	-0.82	-1.56	-0.95	0.43
A_87_P033936	BU132303	-0.8	-0.63	-0.85	-1.51	-0.95	0.39
A_87_P023736	BX931923	-0.49	-0.93	-0.95	-1.45	-0.95	0.39
A_87_P018625	CR352393	-0.4	-0.61	-1.15	-1.66	-0.95	0.57
A_87_P025468	BU478602	-0.69	-1.08	-1.2	-0.83	-0.95	0.23
A_87_P012595	CR406697	-0.56	-0.72	-1.03	-1.52	-0.96	0.42
A_87_P037855	AF151967	-0.39	-0.67	-1.15	-1.61	-0.96	0.54
A_87_P016625	CR386234	-0.8	-0.85	-0.96	-1.21	-0.96	0.18
A_87_P014097	CR390526	-0.57	-0.79	-0.93	-1.55	-0.96	0.42
A_87_P025276	BU486112	-0.57	-0.64	-0.99	-1.67	-0.97	0.5
A_87_P015264	CR388751	-0.64	-0.9	-1.1	-1.23	-0.97	0.26
A_87_P014133	CR390466	-0.08	-0.66	-1.32	-1.81	-0.97	0.76
A_87_P024379	BX930280	-0.5	-1	-1.17	-1.26	-0.98	0.34
A_87_P021140	CF250019	-0.82	-0.58	-1.1	-1.44	-0.98	0.37
A_87_P040788		-0.15	-0.72	-1.19	-1.88	-0.99	0.73
A_87_P012978	CR406135	-0.52	-0.62	-1.01	-1.8	-0.99	0.58
A_87_P011070	CR524190	-0.55	-0.9	-1.02	-1.48	-0.99	0.39
A_87_P007624	TC193718	-0.47	-0.55	-1.13	-1.79	-0.99	0.61
A_87_P010960	CR524351	-0.62	-0.64	-1	-1.7	-0.99	0.5
A_87_P008861	X67915	-0.89	-0.92	-0.96	-1.2	-0.99	0.14
A_87_P022240	BX935146	-0.98	-1.03	-0.83	-1.14	-0.99	0.13
A_87_P012811	CR406387	-0.56	-0.71	-1.02	-1.69	-1	0.5
A_87_P002982	TC218390	-0.52	-1.01	-1.01	-1.45	-1	0.38
A_87_P008711	Z11961	-0.77	-0.55	-1.31	-1.38	-1	0.41
A_87_P008818	X80207	-0.39	-0.64	-1.04	-1.95	-1	0.68
A_87_P016641	CR386207	-0.76	-1.23	-1.05	-0.99	-1.01	0.2
A_87_P012227	CR407207	-0.61	-0.84	-0.97	-1.61	-1.01	0.43
A_87_P036229	AJ720712	-0.58	-1.11	-0.83	-1.53	-1.01	0.41
A_87_P018592	CR352439	-0.7	-1	-1.17	-1.17	-1.01	0.22
A_87_P029522	BU334777	-0.78	-0.95	-1.05	-1.26	-1.01	0.2
A_87_P016182	CR386887	-0.51	-0.65	-1.07	-1.83	-1.01	0.59
A_87_P011870	CR523055	-0.84	-0.79	-1.15	-1.28	-1.02	0.24
A_87_P028706	BU373738	-0.78	-1.23	-0.98	-1.09	-1.02	0.19
A_87_P012211	CR407227	-1.01	-0.83	-0.97	-1.27	-1.02	0.19
A_87_P027406	BU423573	-0.4	-0.53	-1.32	-1.84	-1.02	0.68
A_87_P000926	TC225618	-0.98	-1.04	-1.13	-0.94	-1.02	0.08
A_87_P024990	BX268915	-0.66	-1	-1.09	-1.37	-1.03	0.29
A_87_P029000	BU363836	-0.17	-0.11	-1.37	-2.49	-1.03	1.13
A_87_P015839	CR387405	-0.76	-1.05	-1.24	-1.12	-1.04	0.2
A_87_P027606	BU419435	-0.69	-1	-1.22	-1.26	-1.04	0.26
A_87_P023471	BX932489	-0.53	-0.83	-1.28	-1.55	-1.05	0.46
A_87_P034085	BU127162	-0.52	-0.75	-1.21	-1.71	-1.05	0.52
A_87_P013596	CR391257	-0.75	-0.56	-1.18	-1.73	-1.06	0.52
A_87_P011364	CR523796	-0.57	-1.05	-1.36	-1.25	-1.06	0.35
A_87_P007175	TC197516	-0.76	-0.76	-1.17	-1.56	-1.06	0.38
A_87_P010933	CR524389	-0.64	-0.83	-1.4	-1.42	-1.07	0.4
A_87_P016607	CR386255	-0.78	-0.97	-1.18	-1.41	-1.08	0.27
A_87_P012772	CR406450	-0.98	-1	-0.98	-1.38	-1.09	0.2
A_87_P036982	AJ719603	-0.93	-0.87	-0.96	-1.61	-1.09	0.35
A_87_P007616	TC193786	-0.81	-0.93	-1.24	-1.4	-1.09	0.27
A_87_P013783	CR391011	-0.38	-0.87	-1.27	-1.88	-1.1	0.63
A_87_P009282	M87294	-0.4	-0.91	-1.46	-1.64	-1.1	0.56
A_87_P037092	AJ719438	-0.95	-1.09	-1.18	-1.19	-1.1	0.11
A_87_P031940	BU240029	-0.94	-0.91	-1.3	-1.27	-1.1	0.21
A_87_P014109	CR390504	-1.36	-1.27	-0.94	-0.86	-1.11	0.24
A_87_P028712	BU373611	-0.95	-1.23	-1.15	-1.11	-1.11	0.12
A_87_P007870	TC191064	-1.19	-1.34	-1.03	-0.88	-1.11	0.2
A_87_P038615		-0.74	-1.27	-1.16	-1.31	-1.12	0.26
A_87_P025434	BU479860	-0.98	-1.42	-0.88	-1.22	-1.13	0.24
A_87_P023790	BX931775	-0.83	-1.16	-1.3	-1.27	-1.14	0.22
A_87_P013843	CR390929	-0.97	-0.99	-1.33	-1.29	-1.14	0.19
A_87_P013382	CR391543	-0.82	-0.98	-0.92	-1.87	-1.15	0.49
A_87_P037870	AF133251	-0.71	-0.8	-1.16	-1.94	-1.15	0.56
A_87_P003243	TC216013	-1.31	-0.93	-0.96	-1.43	-1.16	0.25
A_87_P002859	TC219202	-1.08	-0.98	-1.2	-1.41	-1.17	0.18
A_87_P015469	CR388443	-0.73	-1.05	-1.44	-1.46	-1.17	0.35
A_87_P030693	BU284799	-0.66	-0.87	-1.41	-1.75	-1.17	0.5
A_87_P016369	CR386588	-0.91	-0.92	-1.43	-1.44	-1.17	0.3
A_87_P015443	CR388478	-0.66	-1.07	-1.24	-1.73	-1.18	0.44
A_87_P002769	TC219798	-1.1	-1.12	-1.18	-1.32	-1.18	0.1
A_87_P023791	BX931775	-0.8	-1.21	-1.28	-1.44	-1.18	0.27
A_87_P012784	CR406425	-0.87	-1.12	-1.46	-1.3	-1.19	0.25
A_87_P023448	BX932567	-0.75	-1.02	-1.26	-1.74	-1.19	0.42
A_87_P014376	CR390087	-0.71	-1.22	-1.36	-1.49	-1.19	0.34
A_87_P012767	CR406456	-1.09	-1.14	-1.4	-1.17	-1.2	0.14
A_87_P032502	BU227813	-1.09	-1.14	-1.14	-1.44	-1.2	0.16
A_87_P025184	BX258200	-0.66	-1.2	-1.49	-1.46	-1.2	0.39
A_87_P023535	BX932345	-1.08	-1.11	-1.31	-1.35	-1.21	0.13
A_87_P003709	TC211717	-1.17	-1.05	-1.45	-1.22	-1.22	0.17
A_87_P024563	BX929842	-0.61	-0.76	-1.36	-2.16	-1.22	0.7
A_87_P021814	BX936068	-0.97	-1.1	-1.34	-1.48	-1.22	0.23
A_87_P010887	CR524453	-1.03	-1.65	-1.29	-0.94	-1.23	0.32
A_87_P024849	BX277027	-0.69	-0.66	-1.67	-1.9	-1.23	0.65
A_87_P024851	BX276929	-0.28	-1.32	-1.3	-2.08	-1.25	0.74
A_87_P016990	CR385683	-0.93	-1.35	-1.26	-1.46	-1.25	0.23
A_87_P024559	BX929855	-0.67	-0.94	-1.49	-1.91	-1.25	0.56
A_87_P028945	BU365534	-0.96	-1.28	-1.14	-1.63	-1.25	0.28
A_87_P002707	TC220171	-1.09	-1.35	-1.29	-1.28	-1.25	0.11
A_87_P027878	BU410176	-0.88	-1.5	-1.37	-1.29	-1.26	0.26
A_87_P011672	CR523357	-0.84	-0.99	-1.44	-1.78	-1.26	0.43
A_87_P026848	BU441991	-0.09	-0.54	-1.57	-2.87	-1.27	1.24
A_87_P023707	BX931983	-0.79	-1.12	-1.45	-1.71	-1.27	0.4
A_87_P013212	CR405764	-1.45	-1.33	-1.09	-1.22	-1.27	0.15
A_87_P034727	BU106630	-0.97	-0.98	-1.41	-1.77	-1.28	0.38
A_87_P014530	CR389873	-0.91	-1.18	-1.44	-1.65	-1.29	0.32
A_87_P031027	BU273383	-1.07	-0.94	-1.41	-1.79	-1.3	0.38
A_87_P013566	CR391293	-0.81	-1.36	-1.37	-1.67	-1.3	0.36
A_87_P014207	CR390361	-1.19	-1.28	-1.56	-1.19	-1.3	0.17
A_87_P012871	CR406303	-1.02	-1.43	-1.28	-1.57	-1.32	0.23
A_87_P009210	NM_204540	-1.25	-1.21	-1.34	-1.56	-1.34	0.16
A_87_P003460	TC213885	-0.88	-1.36	-1.35	-1.82	-1.35	0.39
A_87_P038020	AF012252	-1.08	-1.54	-1.32	-1.48	-1.36	0.2
A_87_P014746	CR389564	-2.19	-2.18	-1.27	0.21	-1.36	1.13
A_87_P029747	BU325133	-0.81	-0.93	-1.75	-1.95	-1.36	0.57
A_87_P007748	TC192578	-0.85	-0.87	-1.67	-2.08	-1.37	0.61
A_87_P013488	CR391395	-0.77	-0.82	-1.65	-2.23	-1.37	0.7
A_87_P009699	DQ097308	-0.51	-1.06	-1.49	-2.46	-1.38	0.83
A_87_P001617	TC224086	-1.19	-1.64	-1.39	-1.31	-1.38	0.19
A_87_P016047	CR387091	-1.09	-1.29	-1.28	-1.9	-1.39	0.36
A_87_P032719	BU221630	-1.11	-1.41	-1.13	-1.92	-1.39	0.38
A_87_P004146	TC207227	-1.12	-1.28	-1.48	-1.75	-1.41	0.27
A_87_P002130	TC223161	-1.72	-1.48	-1.17	-1.27	-1.41	0.25
A_87_P038219	AB004836	-1.37	-1.4	-1.41	-1.49	-1.42	0.05
A_87_P015812	CR387444	-1.71	-1.45	-1.38	-1.13	-1.42	0.24
A_87_P003795	TC210742	-0.97	-1.14	-1.56	-2.01	-1.42	0.47
A_87_P015188	CR388848	-0.99	-1.25	-1.4	-2.05	-1.42	0.45
A_87_P008995	U92545	-1.38	-1.44	-1.53	-1.34	-1.42	0.08
A_87_P011547	CR523537	-0.79	-1.37	-1.66	-1.91	-1.43	0.48
A_87_P011878	CR523045	-1.46	-1.08	-1.42	-1.81	-1.44	0.3
A_87_P015764	CR387519	-1.11	-1.21	-1.6	-1.85	-1.44	0.34
A_87_P013671	CR391168	-0.83	-1.27	-1.5	-2.2	-1.45	0.58
A_87_P034239	BU121971	-0.54	-1.09	-1.64	-2.53	-1.45	0.85
A_87_P016700	CR386103	-0.72	-1.05	-1.64	-2.42	-1.46	0.74
A_87_P016214	CR386844	-1.13	-1.44	-1.64	-1.62	-1.46	0.24
A_87_P035068	AY723747	-1.05	-1.24	-1.61	-1.94	-1.46	0.39
A_87_P001219	TC224798	-0.87	-1.3	-1.52	-2.17	-1.47	0.54
A_87_P016892	CR385833	-0.94	-1.39	-1.67	-1.87	-1.47	0.4
A_87_P008211	TC187440	-1.27	-1.12	-1.45	-2.03	-1.47	0.4
A_87_P009349	M35043	-1.4	-1.1	-1.26	-2.15	-1.48	0.47
A_87_P035221	AY265159	-1.24	-1.47	-1.69	-1.61	-1.5	0.2
A_87_P030687	BU284904	-1.36	-1.61	-1.61	-1.44	-1.51	0.13
A_87_P008694	Z47206	-1.17	-1.13	-1.66	-2.2	-1.54	0.5
A_87_P029249	BU351194	-1.03	-1.33	-1.55	-2.33	-1.56	0.55
A_87_P014733	CR389580	-1.14	-1.85	-1.89	-1.38	-1.57	0.37
A_87_P011306	CR523883	-1.24	-1.63	-1.39	-2.02	-1.57	0.34
A_87_P021767	BX936196	-0.33	-1.33	-2.16	-2.49	-1.58	0.96
A_87_P005962	TC203066	-1.34	-1.73	-1.6	-1.71	-1.59	0.18
A_87_P016805	CR385952	-1.64	-1.41	-1.61	-1.73	-1.59	0.13
A_87_P009552	J00902	-0.44	-1.36	-2.08	-2.53	-1.6	0.91
A_87_P035611	AJ851685	-1.07	-1.19	-1.83	-2.49	-1.64	0.66
A_87_P011147	CR524099	-1.48	-1.62	-1.86	-1.66	-1.66	0.16
A_87_P011896	CR523023	-1.37	-1.91	-1.91	-1.46	-1.66	0.29
A_87_P020052	CO759412	-0.43	-1.04	-2.23	-3	-1.67	1.16
A_87_P016051	CR387087	-1.18	-1.62	-1.7	-2.21	-1.68	0.42
A_87_P022186	BX935301	-1.23	-1.76	-1.79	-1.97	-1.69	0.32
A_87_P013049	CR406014	-0.93	-1.54	-1.89	-2.39	-1.69	0.61
A_87_P020871	CN210890	-1.29	-1.59	-1.94	-2.01	-1.71	0.33
A_87_P037786	AF205066	-1.4	-1.65	-1.75	-2.09	-1.72	0.28
A_87_P027490	BU421689	-1.27	-1.46	-1.66	-2.53	-1.73	0.55
A_87_P026905	BU439051	-1.26	-1.75	-1.92	-2	-1.73	0.33
A_87_P020584	CN231608	-0.95	-1.25	-2.12	-2.66	-1.75	0.79
A_87_P020209	CO635609	-1.21	-1.57	-1.92	-2.29	-1.75	0.47
A_87_P026204	BU458510	-1.47	-1.39	-2.05	-2.39	-1.83	0.48
A_87_P012208	CR407231	-1.42	-1.99	-1.95	-2.07	-1.86	0.29
A_87_P024354	BX930333	-1.17	-1.35	-1.89	-3.03	-1.86	0.83
A_87_P017829	CR353609	-1.56	-1.47	-2.16	-2.28	-1.87	0.41
A_87_P002307	TC222838	-1.55	-1.69	-2	-2.29	-1.88	0.33
A_87_P017047	CR385599	-1.46	-1.85	-2.21	-2.14	-1.92	0.34
A_87_P012670	CR406602	-1.13	-1.68	-2.48	-2.57	-1.96	0.68
A_87_P007442	TC195342	-1.08	-1.66	-2.39	-2.77	-1.98	0.75
A_87_P022137	BX935456	-2.71	-2.3	-1.66	-1.28	-1.99	0.64
A_87_P011163	CR524080	-1.8	-1.81	-2.12	-2.53	-2.07	0.34
A_87_P017208	CR385301	-2.09	-1.96	-2.16	-2.19	-2.1	0.1
A_87_P010957	CR524355	-1.39	-1.57	-2.47	-3.12	-2.14	0.81
A_87_P030634	BU287227	-2.23	-2.29	-2.14	-1.97	-2.16	0.14
A_87_P041245		-2.02	-2.25	-2.24	-2.21	-2.18	0.11
A_87_P008973	X05343	-1.1	-2.26	-2.59	-2.93	-2.22	0.8
A_87_P027305	BU425849	-1.54	-2.49	-2.24	-2.74	-2.25	0.52
A_87_P015783	CR387492	-2.01	-2.02	-2.5	-2.61	-2.29	0.32
A_87_P025048	BX266231	-2.35	-2.36	-2.36	-2.12	-2.3	0.12
A_87_P011772	CR523202	-1.69	-1.78	-2.71	-3.45	-2.41	0.83
A_87_P039487		-2.88	-2.66	-2.26	-2.2	-2.5	0.33
A_87_P006399	TC202291	-1.99	-3.28	-3.1	-3.64	-3	0.71
