# Supplementary material for: Genome-wide host responses against infectious laryngotracheitis virus vaccine infection in chicken embryo lung cells
Source: BMC Genomics. 2012 Apr 24;13:143. doi: 10.1186/1471-2164-13-143 (PMC3353197; doi:10.1186/1471-2164-13-143)
Supplement: Additional file 2 — All 213 differentially expressed genes collected by IPA program. The gene expression levels at all time points were determined by log2 fold change. All gene symbols and gene names were generated based on the IPA database and confirmed with the Unigene function of NCBI. [file 1471-2164-13-143-S2.XLS]

## Sheet: Sheet0
ID	Day_1	Day_2	Day_3	Day_4	Mean	SD	Symbol	Entrez Gene Name	Location	Type(s)
AB004836	-1.37	-1.4	-1.41	-1.49	-1.4175	0.0512348	DDX4	DEAD (Asp-Glu-Ala-Asp) box polypeptide 4	Nucleus	enzyme
AB025428	-0.31	-0.5	-0.84	-1.53	-0.795	0.536812	ZP4	zona pellucida glycoprotein 4	Extracellular Space	other
AB032767	-0.23	-0.56	-1.04	-1.57	-0.85	0.583952	CD9	CD9 molecule	Plasma Membrane	other
AB033829	0.8	0.81	0.99	1.41	1.0025	0.285351	PDGFC	platelet derived growth factor C	Extracellular Space	growth factor
AB055783	-0.13	-0.18	-0.12	-1.02	-0.3625	0.439118	CENPH	centromere protein H	Nucleus	other
AB082935	1.57	0.79	0.77	0.68	0.9525	0.414437	ANKRD1	ankyrin repeat domain 1 (cardiac muscle)	Cytoplasm	transcription regulator
AB086824	0.88	0.68	1.16	1.52	1.06	0.364417	CCDC80	coiled-coil domain containing 80	Nucleus	other
AB093515	1.1	1.05	1.29	0.86	1.075	0.17673	HS6ST1	heparan sulfate 6-O-sulfotransferase 1	Plasma Membrane	enzyme
AB105812	0.28	-0.06	0.13	1.69	0.51	0.798874	GEM	GTP binding protein overexpressed in skeletal muscle	Plasma Membrane	enzyme
AF003631	1.14	0.67	0.5	0.04	0.5875	0.454414	TYRP1	tyrosinase-related protein 1	Cytoplasm	enzyme
AF012252	-1.08	-1.54	-1.32	-1.48	-1.355	0.205508	COCH	coagulation factor C homolog, cochlin (Limulus polyphemus)	Extracellular Space	other
AF019142	1.54	1.41	1.92	2.36	1.8075	0.42719	CYP24A1	cytochrome P450, family 24, subfamily A, polypeptide 1	Cytoplasm	enzyme
AF022226	0.41	0.17	0.51	1.38	0.6175	0.527976	MBL2	mannose-binding lectin (protein C) 2, soluble	Extracellular Space	other
AF051399	1.07	1.25	1.65	2.2	1.5425	0.500891	FBLN1	fibulin 1	Extracellular Space	other
AF133251	-0.71	-0.8	-1.16	-1.94	-1.1525	0.559844	Gsta4	glutathione S-transferase, alpha 4	Cytoplasm	enzyme
AF151967	-0.39	-0.67	-1.15	-1.61	-0.955	0.537742	RGS20	regulator of G-protein signaling 20	Cytoplasm	other
AF205066	-1.4	-1.65	-1.75	-2.09	-1.7225	0.285818	P2RX5	purinergic receptor P2X, ligand-gated ion channel, 5	Plasma Membrane	ion channel
AF218056	2.72	2.79	3.61	3.84	3.24	0.568565	SFRP2	secreted frizzled-related protein 2	Plasma Membrane	transmembrane receptor
AF468789	1.28	1.48	1.62	1.35	1.4325	0.149972	LMO2	LIM domain only 2 (rhombotin-like 1)	Nucleus	other
AF479650	0.53	1.41	1.5	1.36	1.2	0.450407	FIGF	c-fos induced growth factor (vascular endothelial growth factor D)	Extracellular Space	growth factor
AF534911	0.69	0.99	0.91	1.01	0.9	0.146515	ARSH	arylsulfatase family, member H	unknown	enzyme
AJ251273	0.21	-0.46	-1.07	-2.22	-0.885	1.03217	CCK	cholecystokinin	Extracellular Space	other
AJ309540	1.63	1.13	1.03	2.26	1.5125	0.563227	IL6	interleukin 6 (interferon, beta 2)	Extracellular Space	cytokine
AJ621492	1.24	1.14	1.27	1.37	1.255	0.0946925	CRH	corticotropin releasing hormone	Extracellular Space	other
AJ719310	1.52	1.16	1.07	1.11	1.215	0.20664	NCOA7	nuclear receptor coactivator 7	Nucleus	other
AJ719326	1.38	1.23	1.16	2.53	1.575	0.643247	MMP7	matrix metallopeptidase 7 (matrilysin, uterine)	Extracellular Space	peptidase
AJ719339	1.02	0.72	0.55	0	0.5725	0.428281	NASP	nuclear autoantigenic sperm protein (histone-binding)	Nucleus	other
AJ719355	-0.7	-0.88	-0.89	-1.28	-0.9375	0.244455	C10orf46	chromosome 10 open reading frame 46	unknown	other
AJ719361	1.9	1.62	1.12	1.43	1.5175	0.327859	ARHGAP15	Rho GTPase activating protein 15	Cytoplasm	other
AJ719394	0.05	-0.1	-0.82	-1.7	-0.6425	0.800765	PPIF	peptidylprolyl isomerase F	Cytoplasm	enzyme
AJ719603	-0.93	-0.87	-0.96	-1.61	-1.0925	0.347023	RAP1B	RAP1B, member of RAS oncogene family	Cytoplasm	enzyme
AJ719628	-0.43	-0.52	-0.83	-1.1	-0.72	0.305832	TRIM37	tripartite motif containing 37	Cytoplasm	other
AJ719670	-0.3	-0.37	-0.52	-1.05	-0.56	0.339313	ESRP2	epithelial splicing regulatory protein 2	Nucleus	other
AJ719822	-0.16	-0.19	-0.38	-1.21	-0.485	0.493052	ARL6IP1	ADP-ribosylation factor-like 6 interacting protein 1	Cytoplasm	other
AJ719900	1.07	0.41	0.55	0.51	0.635	0.295917	CPSF6	cleavage and polyadenylation specific factor 6, 68kDa	Nucleus	other
AJ719970	1.11	1.22	1.41	1.79	1.3825	0.298594	UGP2	UDP-glucose pyrophosphorylase 2	Cytoplasm	enzyme
AJ720139	1.01	0.52	0.79	0.71	0.7575	0.202875	SDF4	stromal cell derived factor 4	Cytoplasm	other
AJ720171	1	0.48	0.18	0.15	0.4525	0.39424	ALG10	asparagine-linked glycosylation 10, alpha-1,2-glucosyltransferase homolog (S. pombe)	Cytoplasm	enzyme
AJ720191	2.1	2.03	2.55	2.51	2.2975	0.270478	TNFSF10	tumor necrosis factor (ligand) superfamily, member 10	Extracellular Space	cytokine
AJ720224	1.08	0.76	0.63	0.16	0.6575	0.381783	RQCD1	RCD1 required for cell differentiation1 homolog (S. pombe)	Cytoplasm	other
AJ720270	-0.82	-0.79	-0.78	-1.29	-0.92	0.247252	DDA1	DET1 and DDB1 associated 1	unknown	other
AJ720289	-0.1	-0.13	-0.43	-1.02	-0.42	0.426849	BDH1 (includes EG:100037356)	3-hydroxybutyrate dehydrogenase, type 1	Cytoplasm	enzyme
AJ720313	-0.62	-0.69	-1.14	-1.16	-0.9025	0.28733	FAM108C1	family with sequence similarity 108, member C1	unknown	enzyme
AJ720542	1.23	1.28	0.94	1.11	1.14	0.151217	ANAPC4	anaphase promoting complex subunit 4	Nucleus	enzyme
AJ720634	1.37	1.13	1.08	0.77	1.0875	0.246627	MPP1	membrane protein, palmitoylated 1, 55kDa	Plasma Membrane	kinase
AJ720712	-0.58	-1.11	-0.83	-1.53	-1.0125	0.407298	C20orf108	chromosome 20 open reading frame 108	Extracellular Space	other
AJ720813	1.13	1	1.08	1.1	1.0775	0.0556028	HNRNPD	heterogeneous nuclear ribonucleoprotein D (AU-rich element RNA binding protein 1, 37kDa)	Nucleus	transcription regulator
AJ720818	1.17	0.84	0.5	0.52	0.7575	0.316056	C15orf29	chromosome 15 open reading frame 29	Nucleus	other
AJ721028	-0.85	-0.89	-0.86	-1.17	-0.9425	0.152616	GRPEL1	GrpE-like 1, mitochondrial (E. coli)	Cytoplasm	other
AJ721047	-0.44	-0.89	-1	-0.92	-0.8125	0.252636	SRP9	signal recognition particle 9kDa	Cytoplasm	other
AJ721051	-0.23	-0.29	-0.66	-1.05	-0.5575	0.379418	CRYZ	crystallin, zeta (quinone reductase)	Cytoplasm	enzyme
AJ721053	1.07	0.89	0.84	1.85	1.1625	0.468855	ACAD11	acyl-CoA dehydrogenase family, member 11	Cytoplasm	enzyme
AJ829443	1.65	-0.43	-0.8	-0.62	-0.05	1.14336	AQP5	aquaporin 5	Plasma Membrane	transporter
AJ851531	0.41	-0.08	0.49	1.08	0.475	0.47557	MGAT3	mannosyl (beta-1,4-)-glycoprotein beta-1,4-N-acetylglucosaminyltransferase	Cytoplasm	enzyme
AJ851612	-0.11	-0.4	-0.62	-1.07	-0.55	0.404722	ERAP1	endoplasmic reticulum aminopeptidase 1	Extracellular Space	peptidase
AJ851685	-1.07	-1.19	-1.83	-2.49	-1.645	0.654701	ADAM28	ADAM metallopeptidase domain 28	Plasma Membrane	peptidase
AY237249	1.42	1.1	1.01	1.06	1.1475	0.18536	BMP2	bone morphogenetic protein 2	Extracellular Space	growth factor
AY265159	-1.24	-1.47	-1.69	-1.61	-1.5025	0.19721	LHFPL5	lipoma HMGIC fusion partner-like 5	Plasma Membrane	other
AY278230	-1	-1.07	-0.93	-0.63	-0.9075	0.193628	SLA	Src-like-adaptor	Plasma Membrane	other
AY376896	1.82	1.49	1.73	2.35	1.8475	0.362802	DCLRE1A	DNA cross-link repair 1A	Nucleus	other
AY463528	0.84	0.52	0.96	1.06	0.845	0.234592	LEPRE1	leucine proline-enriched proteoglycan (leprecan) 1	Nucleus	enzyme
AY574984	0.2	-0.25	1.44	0.07	0.365	0.741193	KRT75	keratin 75	Cytoplasm	other
AY591922	1.01	0.64	0.79	0.3	0.685	0.298273	IGFBP1 (includes EG:16006)	insulin-like growth factor binding protein 1	Extracellular Space	other
AY723747	-1.05	-1.24	-1.61	-1.94	-1.46	0.395559	FKBP5	FK506 binding protein 5	Nucleus	enzyme
BX929298	1	0.74	0.86	0.72	0.83	0.129099	LRRC59	leucine rich repeat containing 59	Cytoplasm	other
BX929411	-0.18	-0.32	-0.53	-1.2	-0.5575	0.451839	FLCN	folliculin	Cytoplasm	other
BX929570	1.43	1.35	1.3	1.88	1.49	0.265456	MMP23B	matrix metallopeptidase 23B	Extracellular Space	peptidase
BX929635	2.07	1.65	1.45	0.81	1.495	0.52469	NDP	Norrie disease (pseudoglioma)	Extracellular Space	growth factor
BX929683	-0.51	-0.54	-1.21	-1.4	-0.915	0.457129	CHMP4C	charged multivesicular body protein 4C	Cytoplasm	other
BX929835	-0.74	-0.68	-1.03	-0.98	-0.8575	0.173277	APOPT1	apoptogenic 1	Cytoplasm	other
BX929855	-0.67	-0.94	-1.49	-1.91	-1.2525	0.55548	TM7SF3	transmembrane 7 superfamily member 3	Plasma Membrane	other
BX930017	-0.01	-0.74	-0.68	-1.02	-0.6125	0.428126	KRT23	keratin 23 (histone deacetylase inducible)	unknown	other
BX930081	1.82	1.75	1.67	2.12	1.84	0.196469	TNFSF15	tumor necrosis factor (ligand) superfamily, member 15	Extracellular Space	cytokine
BX930170	1.57	1.35	0.77	0.89	1.145	0.377845	MEI1	meiosis inhibitor 1	unknown	other
BX930280	-0.5	-1	-1.17	-1.26	-0.9825	0.339252	MUSTN1	musculoskeletal, embryonic nuclear protein 1	Nucleus	other
BX930333	-1.17	-1.35	-1.89	-3.03	-1.86	0.837854	SLC25A47	solute carrier family 25, member 47	Cytoplasm	other
BX930381	-0.39	-0.44	-0.66	-1.63	-0.78	0.578677	EMP1	epithelial membrane protein 1	Plasma Membrane	other
BX930609	1.96	1.92	2.16	2.23	2.0675	0.150859	SOD3	superoxide dismutase 3, extracellular	Extracellular Space	enzyme
BX931136	1.25	1.06	1.34	1.73	1.345	0.281957	DUSP26	dual specificity phosphatase 26 (putative)	Cytoplasm	enzyme
BX931297	0.96	1.41	2.7	2.91	1.995	0.957027	CYTL1	cytokine-like 1	Extracellular Space	cytokine
BX931418	0.44	0.4	0.18	1	0.505	0.349237	IKBIP	IKBKB interacting protein	Cytoplasm	other
BX931479	1.67	1.72	2.08	2.52	1.9975	0.393309	ITGA11	integrin, alpha 11	Plasma Membrane	other
BX931599	1.7	2.29	2.87	3.06	2.48	0.614546	VIPR2	vasoactive intestinal peptide receptor 2	Plasma Membrane	G-protein coupled receptor
BX931656	1.27	1.03	0.78	0.76	0.96	0.240416	HTATSF1	HIV-1 Tat specific factor 1	Nucleus	transcription regulator
BX931737	0.49	1.01	1.13	1.78	1.1025	0.530244	COL19A1 (includes EG:12823)	collagen, type XIX, alpha 1	Extracellular Space	other
BX931923	-0.49	-0.93	-0.95	-1.45	-0.955	0.392386	SH3BGRL2	SH3 domain binding glutamic acid-rich protein like 2	Plasma Membrane	other
BX931976	-0.43	-0.65	-1.07	-0.69	-0.71	0.265832	CLK4	CDC-like kinase 4	Nucleus	kinase
BX932252	1.05	0.92	1.02	1.95	1.235	0.479896	BBOX1	butyrobetaine (gamma), 2-oxoglutarate dioxygenase (gamma-butyrobetaine hydroxylase) 1	Cytoplasm	enzyme
BX932368	-0.32	-0.46	-0.56	-1.2	-0.635	0.389316	RILPL2	Rab interacting lysosomal protein-like 2	unknown	other
BX932389	-0.6	-0.7	-1.14	-1.05	-0.8725	0.262726	DRAM2	DNA-damage regulated autophagy modulator 2	Cytoplasm	other
BX932426	0.49	0.59	1.18	1.51	0.9425	0.485618	LRRC6	leucine rich repeat containing 6	Cytoplasm	other
BX932427	0.59	0.24	0.53	1.03	0.5975	0.326331	BATF3	basic leucine zipper transcription factor, ATF-like 3	Nucleus	transcription regulator
BX932661	-0.31	-0.86	-0.81	-1.74	-0.93	0.594362	1190003J15Rik	RIKEN cDNA 1190003J15 gene	Cytoplasm	enzyme
BX932962	1.23	2.12	3.3	3.93	2.645	1.20528	SLC37A2	solute carrier family 37 (glycerol-3-phosphate transporter), member 2	unknown	transporter
BX933079	0.71	1.68	1.3	0.69	1.095	0.481837	SERPINA10	serpin peptidase inhibitor, clade A (alpha-1 antiproteinase, antitrypsin), member 10	Extracellular Space	other
BX933089	0.05	-0.3	-0.23	-1	-0.37	0.446393	FAM84A	family with sequence similarity 84, member A	unknown	other
BX933215	1.48	1.65	1.73	1.74	1.65	0.120277	SOCS1	suppressor of cytokine signaling 1	Cytoplasm	other
BX933587	1.18	0.99	0.59	0.14	0.725	0.46105	XYLB	xylulokinase homolog (H. influenzae)	unknown	kinase
BX933888	-0.23	1.18	1.95	2.68	1.395	1.24447	C1QTNF3	C1q and tumor necrosis factor related protein 3	Extracellular Space	other
BX933913	0.64	0.7	0.8	1.55	0.9225	0.423507	AK5	adenylate kinase 5	Cytoplasm	kinase
BX933919	-0.15	-0.39	-0.84	-1.81	-0.7975	0.733093	NRSN1	neurensin 1	Plasma Membrane	other
BX933973	1.62	1.2	1.39	1.13	1.335	0.219469	GPX7	glutathione peroxidase 7	Cytoplasm	enzyme
BX933997	2.05	1.78	1.39	1.2	1.605	0.382492	FHL2	four and a half LIM domains 2	Nucleus	transcription regulator
BX934256	0.84	0.48	0.67	1.05	0.76	0.242899	HS3ST1	heparan sulfate (glucosamine) 3-O-sulfotransferase 1	Cytoplasm	enzyme
BX934260	0.41	0.43	0.92	1.07	0.7075	0.337676	EPHX2	epoxide hydrolase 2, cytoplasmic	Cytoplasm	enzyme
BX935146	-0.98	-1.03	-0.83	-1.14	-0.995	0.128712	DNER	delta/notch-like EGF repeat containing	Plasma Membrane	transmembrane receptor
BX935188	0.96	0.85	1.1	0.82	0.9325	0.126853	CCDC109B	coiled-coil domain containing 109B	unknown	other
BX935456	-2.71	-2.3	-1.66	-1.28	-1.9875	0.639655	EGLN3	egl nine homolog 3 (C. elegans)	Cytoplasm	enzyme
BX935475	0.89	0.88	1.34	1.2	1.0775	0.229547	C14orf159	chromosome 14 open reading frame 159	Cytoplasm	other
BX935556	0.9	0.85	1.04	1.08	0.9675	0.109962	CTHRC1	collagen triple helix repeat containing 1	Extracellular Space	other
BX936017	1.37	1.1	1.11	0.91	1.1225	0.188922	Prorsd1	prolyl-tRNA synthetase domain containing 1	unknown	other
BX936064	0.6	1.13	1.02	1.16	0.9775	0.258763	NECAB1	N-terminal EF-hand calcium binding protein 1	Cytoplasm	other
BX936068	-0.97	-1.1	-1.34	-1.48	-1.2225	0.230127	DNAJC19	DnaJ (Hsp40) homolog, subfamily C, member 19	Cytoplasm	other
BX936097	1.09	1.06	1.42	1.53	1.275	0.235584	KLHDC8B	kelch domain containing 8B	Cytoplasm	other
BX936196	-0.33	-1.33	-2.16	-2.49	-1.5775	0.964274	GJB1	gap junction protein, beta 1, 32kDa	Plasma Membrane	transporter
BX936208	0.73	-0.02	-0.88	-1.69	-0.465	1.04863	UGT1A1	UDP glucuronosyltransferase 1 family, polypeptide A1	Cytoplasm	enzyme
BX936211	0.03	-0.31	-0.28	-1.26	-0.455	0.558241	TMEM116	transmembrane protein 116	unknown	other
BX950281	-0.01	-0.07	-0.43	-1.33	-0.46	0.608933	RAB32	RAB32, member RAS oncogene family	Cytoplasm	other
BX950302	1.1	1.48	1.73	1.94	1.5625	0.361144	GCHFR	GTP cyclohydrolase I feedback regulator	Cytoplasm	other
BX950381	-0.67	-0.78	-0.73	-1.04	-0.805	0.162993	NR2C1	nuclear receptor subfamily 2, group C, member 1	Nucleus	transcription regulator
BX950498	1.34	1.58	1.11	1.26	1.3225	0.196363	SYNDIG1	synapse differentiation inducing 1	Plasma Membrane	other
BX950566	2.28	2.11	2.72	2.86	2.4925	0.355094	NPTX2	neuronal pentraxin II	Extracellular Space	other
BX950566	0.88	0.8	1.36	1.5	1.135	0.346939	NPTX2	neuronal pentraxin II	Extracellular Space	other
BX950598	0.63	0.65	0.55	1.22	0.7625	0.308045	TFPI	tissue factor pathway inhibitor (lipoprotein-associated coagulation inhibitor)	Extracellular Space	other
BX950717	0.66	0.91	1.27	2.06	1.225	0.610382	EGFL6	EGF-like-domain, multiple 6	Extracellular Space	other
BX950718	-0.13	-0.32	-0.96	-1.39	-0.7	0.581091	CTNS	cystinosin, lysosomal cystine transporter	Cytoplasm	transporter
BX950769	0.08	-0.25	-0.56	-1.44	-0.5425	0.65291	C14orf79	chromosome 14 open reading frame 79	unknown	other
CR338970	0.28	-0.09	-0.9	-1.44	-0.5375	0.777705	ACBD7	acyl-CoA binding domain containing 7	unknown	other
CR352482	0.43	0.37	0.36	1.24	0.6	0.427785	TNFRSF11B	tumor necrosis factor receptor superfamily, member 11b	Plasma Membrane	transmembrane receptor
CR352775	0.72	0.97	2.13	2.74	1.64	0.956626	ALDOB	aldolase B, fructose-bisphosphate	Cytoplasm	enzyme
CR352812	-0.31	-0.45	-0.59	-1.08	-0.6075	0.335099	EIF1B	eukaryotic translation initiation factor 1B	Cytoplasm	translation regulator
CR353093	1.53	1.48	1.8	2.27	1.77	0.361755	FAM198B	family with sequence similarity 198, member B	Cytoplasm	other
CR353109	-0.1	-0.18	-0.63	-1.29	-0.55	0.545711	ZNRF2	zinc and ring finger 2	unknown	other
CR353215	1.02	1.31	1.57	1.66	1.39	0.287866	ISM1	isthmin 1 homolog (zebrafish)	unknown	other
CR353447	-0.16	-0.56	-0.83	-1.17	-0.68	0.427161	PHYH	phytanoyl-CoA 2-hydroxylase	Cytoplasm	enzyme
CR353484	1.59	1.38	1.35	0.44	1.19	0.511273	C9orf91	chromosome 9 open reading frame 91	Cytoplasm	other
CR353565	1.54	1.47	2.04	2.49	1.885	0.47655	POSTN	periostin, osteoblast specific factor	Extracellular Space	other
CR353595	1.65	1.36	1.16	1.06	1.3075	0.260176	MYL10	myosin, light chain 10, regulatory	Cytoplasm	other
CR353823	-0.37	-0.4	-0.74	-1.05	-0.64	0.320728	MPZL3	myelin protein zero-like 3	unknown	other
CR353824	0.93	1.09	1.12	1.16	1.075	0.10083	CYP4V2	cytochrome P450, family 4, subfamily V, polypeptide 2	Cytoplasm	enzyme
CR382432	1.21	0.77	0.35	0.67	0.75	0.355153	RDH10	retinol dehydrogenase 10 (all-trans)	Nucleus	enzyme
CR385243	-0.38	-0.59	-0.68	-1.16	-0.7025	0.329886	ACOT8	acyl-CoA thioesterase 8	Cytoplasm	enzyme
CR385318	0.95	0.88	0.92	1	0.9375	0.05058	COL5A2	collagen, type V, alpha 2	Extracellular Space	other
CR385461	0.59	0.56	0.73	1.07	0.7375	0.23372	NME1 (includes EG:18102)	non-metastatic cells 1, protein (NM23A) expressed in	Nucleus	kinase
CR386157	0.37	0.71	1.2	1.06	0.835	0.372245	APCDD1L	adenomatosis polyposis coli down-regulated 1-like	unknown	other
CR386255	-0.78	-0.97	-1.18	-1.41	-1.085	0.271355	LRRC3B	leucine rich repeat containing 3B	unknown	other
CR386571	1.2	0.94	0.51	0.87	0.88	0.284605	SMURF2	SMAD specific E3 ubiquitin protein ligase 2	Cytoplasm	enzyme
CR386989	0.21	0.68	0.64	1.19	0.68	0.401082	MANBA	mannosidase, beta A, lysosomal	Cytoplasm	enzyme
CR387070	1.01	0.65	0.32	0.28	0.565	0.339853	PARL	presenilin associated, rhomboid-like	Cytoplasm	other
CR387218	1.09	0.59	0.57	0.21	0.615	0.361617	TECPR1	tectonin beta-propeller repeat containing 1	unknown	other
CR387407	2.16	1.88	1.53	1.12	1.6725	0.449546	C2orf77	chromosome 2 open reading frame 77	unknown	other
CR387492	-2.01	-2.02	-2.5	-2.61	-2.285	0.315013	PDK4	pyruvate dehydrogenase kinase, isozyme 4	Cytoplasm	kinase
CR387830	0.91	0.82	1.07	1.46	1.065	0.282902	COL8A1	collagen, type VIII, alpha 1	Extracellular Space	other
CR388751	-0.64	-0.9	-1.1	-1.23	-0.9675	0.257083	TMEM66	transmembrane protein 66	unknown	other
CR389564	-2.19	-2.18	-1.27	0.21	-1.3575	1.13053	OSTN	osteocrin	Extracellular Space	other
CR389960	0.86	0.54	0.88	1.03	0.8275	0.206135	FAM69B	family with sequence similarity 69, member B	unknown	other
CR390309	0.73	0.89	1.27	0.82	0.9275	0.237539	PLTP	phospholipid transfer protein	Extracellular Space	other
CR390466	-0.08	-0.66	-1.32	-1.81	-0.9675	0.756367	NMU	neuromedin U	Extracellular Space	other
CR390526	-0.57	-0.79	-0.93	-1.55	-0.96	0.420317	WWC1	WW and C2 domain containing 1	Cytoplasm	transcription regulator
CR390951	1.66	2.22	2.02	2.76	2.165	0.459384	C8orf79	chromosome 8 open reading frame 79	unknown	other
CR406058	0.82	1.14	1.26	1.81	1.2575	0.412503	C4orf21	chromosome 4 open reading frame 21	unknown	other
CR406387	-0.56	-0.71	-1.02	-1.69	-0.995	0.501365	C10orf47	chromosome 10 open reading frame 47	unknown	other
CR406458	-0.84	-0.63	-0.93	-1.21	-0.9025	0.240468	AMY2A	amylase, alpha 2A (pancreatic)	Extracellular Space	enzyme
CR523331	0.31	1.26	0.9	0.64	0.7775	0.402192	PMP2 (includes EG:100334189)	peripheral myelin protein 2	Cytoplasm	other
CR523558	-0.54	-0.64	-0.76	-1.04	-0.745	0.216256	HSPD1	heat shock 60kDa protein 1 (chaperonin)	Cytoplasm	enzyme
CR524127	-0.18	-1.04	-0.8	-1.47	-0.8725	0.538478	DNAJA1	DnaJ (Hsp40) homolog, subfamily A, member 1	Nucleus	other
CR732872	-0.54	-0.66	-0.75	-1.05	-0.75	0.217715	NME6	non-metastatic cells 6, protein expressed in (nucleoside-diphosphate kinase)	Cytoplasm	kinase
CR733243	1.34	1.2	1.41	1.34	1.3225	0.0880814	GREM1	gremlin 1	Extracellular Space	other
CR733294	2.36	2.09	2.11	1.84	2.1	0.212446	Enah	enabled homolog (Drosophila)	Plasma Membrane	other
CR733321	2.08	2.09	1.75	1.09	1.7525	0.469068	ABCC2	ATP-binding cassette, sub-family C (CFTR/MRP), member 2	Plasma Membrane	transporter
CR733397	0.1	0.59	1.21	2.05	0.9875	0.841442	COL4A3	collagen, type IV, alpha 3 (Goodpasture antigen)	Extracellular Space	other
D00844	2.47	2.11	2.22	2.31	2.2775	0.152179	F10	coagulation factor X	Extracellular Space	peptidase
DQ097308	-0.51	-1.06	-1.49	-2.46	-1.38	0.824176	BMP3	bone morphogenetic protein 3	Extracellular Space	growth factor
DQ126684	1.04	0.9	0.95	1.12	1.0025	0.0974252	CIRBP	cold inducible RNA binding protein	Nucleus	translation regulator
J00902	-0.44	-1.36	-2.08	-2.53	-1.6025	0.912592	SPINK5	serine peptidase inhibitor, Kazal type 5	Extracellular Space	other
L15386	1.52	1.1	0.85	0.49	0.99	0.433051	GSTA3	glutathione S-transferase alpha 3	Cytoplasm	enzyme
L24548	0.83	0.9	1.01	1.24	0.995	0.179351	GNAI1	guanine nucleotide binding protein (G protein), alpha inhibiting activity polypeptide 1	Plasma Membrane	enzyme
L77700	1.45	1.27	1.55	1.45	1.43	0.116619	DCX	doublecortin	Cytoplasm	other
M13454	1.72	1.05	-0.03	-0.34	0.6	0.955231	CYP2C18	cytochrome P450, family 2, subfamily C, polypeptide 18	Cytoplasm	enzyme
M25469	1.31	0.91	-0.21	-0.82	0.2975	0.984323	CYP2C18	cytochrome P450, family 2, subfamily C, polypeptide 18	Cytoplasm	enzyme
M35043	-1.4	-1.1	-1.26	-2.15	-1.4775	0.464785	GJA5	gap junction protein, alpha 5, 40kDa	Plasma Membrane	transporter
M60853	1.48	2	2.77	3.31	2.39	0.810555	THBS2	thrombospondin 2	Extracellular Space	other
M61145	0.76	0.58	1.02	1.12	0.87	0.245764	PRNP	prion protein	Plasma Membrane	other
M64402	1.04	0.67	0.41	0.27	0.5975	0.338366	GLDC	glycine dehydrogenase (decarboxylating)	Cytoplasm	enzyme
M80584	1.22	1.45	1.88	2.47	1.755	0.549576	LUM	lumican	Extracellular Space	other
M87294	-0.4	-0.91	-1.46	-1.64	-1.1025	0.561924	NPY	neuropeptide Y	Extracellular Space	other
M94271	0.02	-0.39	-0.54	-1.38	-0.5725	0.588069	AGRN	agrin	Plasma Membrane	other
NM_001031045	1.29	0.95	0.98	0.97	1.0475	0.162147	TGFB2	transforming growth factor, beta 2	Extracellular Space	growth factor
NM_204540	-1.25	-1.21	-1.34	-1.56	-1.34	0.156418	SOCS2	suppressor of cytokine signaling 2	Cytoplasm	other
S64689	1.51	1.44	1.21	0.98	1.285	0.240347	MYH7B	myosin, heavy chain 7B, cardiac muscle, beta	unknown	other
U13676	-0.34	-0.73	-1.01	-1.27	-0.8375	0.398278	GSTT1	glutathione S-transferase theta 1	Cytoplasm	enzyme
U16848	0.35	0.81	1.15	0.59	0.725	0.339951	C3	complement component 3	Extracellular Space	peptidase
U21327	0.55	0.66	0.74	1.06	0.7525	0.219298	FN1	fibronectin 1	Extracellular Space	enzyme
U26946	1.09	0.52	0.43	1.15	0.7975	0.375	INHBA	inhibin, beta A	Extracellular Space	growth factor
U34977	0.35	0.42	0.82	1.45	0.76	0.504447	FMOD	fibromodulin	Extracellular Space	other
U87787	1.06	0.6	-0.14	-0.49	0.2575	0.70192	KCNAB1	potassium voltage-gated channel, shaker-related subfamily, beta member 1	Plasma Membrane	ion channel
U92545	-1.38	-1.44	-1.53	-1.34	-1.4225	0.0826136	TULP1	tubby like protein 1	Nucleus	transcription regulator
U92977	1.04	0.64	0.64	0.74	0.765	0.189297	KCNJ8	potassium inwardly-rectifying channel, subfamily J, member 8	Plasma Membrane	ion channel
X13862	0.38	0.77	1.11	0.93	0.7975	0.31106	MYL3	myosin, light chain 3, alkali; ventricular, skeletal, slow	Cytoplasm	other
X15041	0.53	0.31	0.63	1.1	0.6425	0.333004	COL6A2	collagen, type VI, alpha 2	Extracellular Space	other
X67915	-0.89	-0.92	-0.96	-1.2	-0.9925	0.141274	CD28	CD28 molecule	Plasma Membrane	other
X70101	1.44	1.25	1.43	0.9	1.255	0.252256	HSP90AB1	heat shock protein 90kDa alpha (cytosolic), class B member 1	Cytoplasm	enzyme
X74946	2.21	2.47	2.96	2.88	2.63	0.352798	ST6GALNAC1	ST6 (alpha-N-acetyl-neuraminyl-2,3-beta-galactosyl-1,3)-N-acetylgalactosaminide alpha-2,6-sialyltransferase 1	Cytoplasm	enzyme
X77775	0.66	0.64	1.21	1.03	0.885	0.281247	ST6GALNAC2	ST6 (alpha-N-acetyl-neuraminyl-2,3-beta-galactosyl-1,3)-N-acetylgalactosaminide alpha-2,6-sialyltransferase 2	Cytoplasm	enzyme
X80207	-0.39	-0.64	-1.04	-1.95	-1.005	0.684519	VLDLR	very low density lipoprotein receptor	Plasma Membrane	transporter
X87609	1.3	0.62	0.56	-0.29	0.5475	0.651428	FST	follistatin	Extracellular Space	other
X90377	-0.46	-0.71	-1.17	-1.29	-0.9075	0.389219	EFNA5	ephrin-A5	Plasma Membrane	kinase
X99453	1.32	0.24	0.09	-0.02	0.4075	0.617596	CYP1A1	cytochrome P450, family 1, subfamily A, polypeptide 1	Cytoplasm	enzyme
Y00822	1.44	1.25	0.75	0.58	1.005	0.406161	LBR (includes EG:368360)	lamin B receptor	Nucleus	enzyme
Y09235	1.48	1.11	1.19	1.41	1.2975	0.17576	GLRX	glutaredoxin (thioltransferase)	Cytoplasm	enzyme
Z11961	-0.77	-0.55	-1.31	-1.38	-1.0025	0.406561	BCL2	B-cell CLL/lymphoma 2	Cytoplasm	transporter
Z47206	-1.17	-1.13	-1.66	-2.2	-1.54	0.501664	ZBTB16	zinc finger and BTB domain containing 16	Nucleus	transcription regulator
Z94720	1.42	0.97	1.28	1.55	1.305	0.249065	LSAMP	limbic system-associated membrane protein	Plasma Membrane	other
